# Supplementary material for: RTN4IP1 is required for the final stages of mitochondrial complex I assembly and CoQ biosynthesis
Source: EMBO J. 2025 Aug 26;44(19):5482–508. doi: 10.1038/s44318-025-00533-x (PMC12489013; doi:10.1038/s44318-025-00533-x)
Supplement: Supplementary file 3 — Source data Fig. 1 [file 44318_2025_533_MOESM3_ESM.zip]

Archive with 9 entries (8 files):
- Source Data Figure 1/
- Source Data Figure 1/.DS_Store
- __MACOSX/Source Data Figure 1/._.DS_Store
- Source Data Figure 1/SD Figure 1 Numerical Data.xlsx
- __MACOSX/Source Data Figure 1/._SD Figure 1 Numerical Data.xlsx
- Source Data Figure 1/SD Figure 1D.pdf
- __MACOSX/Source Data Figure 1/._SD Figure 1D.pdf
- Source Data Figure 1/SD Figure 1E.pdf
- __MACOSX/Source Data Figure 1/._SD Figure 1E.pdf
