# Supplementary material for: RTN4IP1 is required for the final stages of mitochondrial complex I assembly and CoQ biosynthesis
Source: EMBO J. 2025 Aug 26;44(19):5482–508. doi: 10.1038/s44318-025-00533-x (PMC12489013; doi:10.1038/s44318-025-00533-x)
Supplement: Supplementary file 3 — Source data Fig. 1 [file 44318_2025_533_MOESM3_ESM.zip › Source Data Figure 1/SD Figure 1 Numerical Data.xlsx]

## Sheet: Fig 1C
	Datlab file	sample	ROUTINE	LEAK	ETS	ROX
	2017-01-25 P1-04.DLD	M0619-16	50.2289	8.7024	130.019	0
	2017-01-25 P1-05.DLD	M0619-16	92.8317	16.7445	203.233	0
	2024-07-29 P1-01 RTN4IP1 L.DLD	M0619-16	95.0561	14.1875	263.371	0
	2017-01-25 P1-04.DLD	M0981-12	83.1444	19.2881	196.413	0
	2017-01-25 P1-05.DLD	M0981-12	47.5474	8.9087	123.402	0
	2024-07-29 P1-01 RTN4IP1 L.DLD	M0619-16	48.2822	9.5085	130.351	0
RTN4IP1 Patient			Basal	Leak	ETS capacity
	mean	M0619-16	79.3722	13.2115	198.874
		M0981-12	59.658	12.5684	150.055
	SD		20.6274	3.35493	54.5281
			16.6101	4.75783	32.9022
	ttest		0.351856	0.883437	0.339302

## Sheet: Fig 1F
datLabfile		Sample	ROUTINE	LEAK	ETS	ROX
2016-12-16 P1-01.DLD		WT	31.0922	9.1598	57.547	0
2016-12-16 P1-01.DLD		WT	25.9646	4.9964	63.7031	0
2016-12-16 P1-03.DLD		WT	33.426	8.4849	64.4462	0
2016-12-17 P1-02.DLD		WT	34.3485	11.1897	61.8587	0
2016-12-16 P1-02.DLD		KO	3.326	3.1136	1.3652	0
2016-12-16 P1-02.DLD		KO	11.9123	11.8794	31.5395	0
2016-12-16 P1-03.DLD		KO	4.7289	5.3632	19.161	0
2016-12-17 P1-02.DLD		KO	0.0848	0.1929	1.0005	0
			Basal	Leak	ETS capacity
	mean	WT	31.2078	8.4577	61.8888
		KO	5.013	5.13727	13.2666
	SD	WT	3.2515	2.23261	2.67788
		KO	4.9938	4.96821	14.8407
	ttest		0.000156576	0.28029	0.000677298
			***		***

## Sheet: Fig 1G
datLabfile	Sample	CI-linked	CII-linked
2017-10-24 P1-02.DLD	WT	176.297	186.769
2017-10-24 P1-03.DLD	WT	148.76	172.786
2017-11-29 P1-02.DLD	WT	139.73	147.215
2017-11-29 P2-02.DLD	WT	157.837	165.121
2017-10-24 P1-02.DLD	KO	13.9047	125.89
2017-10-24 P1-03.DLD	KO	14.6396	143.581
2017-11-29 P1-02.DLD	KO	24.0707	106.572
2017-11-29 P2-02.DLD	KO	23.9819	109.72
mean	WT	155.656	167.973
	KO	19.1492	121.441
SD	WT	13.5278	14.2786
	KO	4.8841	14.7347
ttest		3.2283e-06	0.00773006
		***	**

## Sheet: Fig 1H
	Oxidized CoQ10			Reduced CoQ10			PPHB10
Control	0.0850882	0.0830807	0.0975981	0.000127628	0.000176264	0.00021491	0.000143976	0.000115923	0.00015731
Patient	0.0745031	0.0751669	0.0738264	3.25806e-05	4.5917e-05	3.0451e-05	0.000570097	0.00068754	0.00030405
Ttest	0.0365307			0.0060313			0.0287379
	*			**			*

## Sheet: Fig 1I
	Oxidized CoQ10			Reduced CoQ10			PPHB10
U2OS WT	0.183799	0.175309	0.17903	0.0617372	0.0548329	0.0553861	0.000158606	0.00034656	0.00033509
U2OS RTN4IP1 KO	0.0579129	0.0532658	0.0639032	0.0149751	0.0124627	0.0129568	0.0110352	0.0108784	0.0151468
ttest	6.68756e-06			4.8095e-05			0.000990562
	***			***			***
