# Supplementary material for: RTN4IP1 is required for the final stages of mitochondrial complex I assembly and CoQ biosynthesis
Source: EMBO J. 2025 Aug 26;44(19):5482–508. doi: 10.1038/s44318-025-00533-x (PMC12489013; doi:10.1038/s44318-025-00533-x)
Supplement: Supplementary file 5 — Source data Fig. 5 [file 44318_2025_533_MOESM5_ESM.zip]

Archive with 5 entries (4 files):
- Source Data Figure 5/
- Source Data Figure 5/SD Figure 5C.pdf
- __MACOSX/Source Data Figure 5/._SD Figure 5C.pdf
- Source Data Figure 5/SD Figure 5 Numerical Data.xlsx
- __MACOSX/Source Data Figure 5/._SD Figure 5 Numerical Data.xlsx
