# Supplementary material for: RTN4IP1 is required for the final stages of mitochondrial complex I assembly and CoQ biosynthesis
Source: EMBO J. 2025 Aug 26;44(19):5482–508. doi: 10.1038/s44318-025-00533-x (PMC12489013; doi:10.1038/s44318-025-00533-x)
Supplement: Supplementary file 5 — Source data Fig. 5 [file 44318_2025_533_MOESM5_ESM.zip › Source Data Figure 5/SD Figure 5 Numerical Data.xlsx]

## Sheet: Fig 5A
Gene Symbol	Category	Log2 FC (RTN4IP1 KO + GFP vs WT+ GFP)	Log2 FC (RTN4IP1 KO + RTN4IP1 WT vs WT+ GFP)	Log2 FC (RTN4IP1 KO + RTN4IP1 R103H vs WT+ GFP)	Log2 FC (RTN4IP1 KO + RTN4IP1 G215A vs WT+ GFP)
ACAD9	Assembly Factor	0.747014	0.362297	0.219845	0.257596
DMAC2	Assembly Factor	-0.246254	-0.0379149	-0.340217	0.0352319
ECSIT	Assembly Factor	0.18163	0.157078	0.450979	0.139803
FOXRED1	Assembly Factor	0.424177	-0.0767002	-0.635532	-0.608681
NDUFAF1	Assembly Factor	-0.0031503	-0.156235	-0.0759691	-0.0317059
NDUFAF2	Assembly Factor	1.49006	0.935837	1.24307	1.37196
NDUFAF3	Assembly Factor	-0.272825	0.0792828	0.245789	0.190469
NDUFAF4	Assembly Factor	0.334452	0.357499	0.37868	0.381501
NDUFAF5	Assembly Factor	-0.171075	-0.0115204	-0.0854816	-0.191711
NDUFAF6	Assembly Factor	0.957306	0.429063	0.57573	0.540169
NDUFAF7	Assembly Factor	0.402117	0.0668863	-0.236383	-0.227662
RTN4IP1	Assembly Factor	-2.17355	3.44944	2.65722	2.9094
TIMMDC1	Assembly Factor	0.947348	0.577873	0.704035	0.52305
TMEM126A	Assembly Factor	0.171572	0.223288	0.125432	0.217176
TMEM126B	Assembly Factor	1.36927	0.923121	-0.232727	0.141728
TMEM186	Assembly Factor	0.571918	-0.842067	0.024861	0.149459
TMEM70	Assembly Factor	-0.474108	-0.277846	-0.355068	-0.318666
NDUFA12	N	-2.07644	-1.0487	-1.08335	-1.05442
NDUFA2	N	-1.29271	-0.740584	-0.689555	-0.600995
NDUFS1	N	-1.69561	-0.878206	-0.855771	-0.88218
NDUFS4	N	-2.20924	-1.05788	-1.14142	-1.11131
NDUFS6	N	-2.042	-1.11372	-0.760198	-1.1463
NDUFV1	N	-1.2142	-0.719836	-0.735652	-0.745401
NDUFV2	N	-1.71655	-0.898913	-0.610291	-0.707297
NDUFA5	Q	-1.22627	-0.710913	-0.664989	-0.647947
NDUFA6	Q	-0.913991	-0.85048	-0.959963	-1.01382
NDUFA7	Q	-2.41588	-1.67082	-1.51267	-1.63676
NDUFA9	Q	-0.41957	-0.162885	-0.277897	-0.251067
NDUFS2	Q	-0.803857	-0.425507	-0.474318	-0.356994
NDUFS3	Q	-1.40042	-0.689372	-0.636243	-0.582015
NDUFS7	Q	-0.836077	-0.433643	-0.47277	-0.445725
NDUFS8	Q	-2.03273	-1.09876	-1.17212	-0.99457
MT-ND1	ND1	-1.39578	-1.11115	-1.31627	-1.38851
NDUFA1	ND1	-2.63808	-1.67747	-2.63229	-1.88242
NDUFA13	ND1	-1.181	-0.888554	-0.957489	-1.10093
NDUFA3	ND1	-3.60822	-3.18976	-2.38454	-1.68966
NDUFA8	ND1	-0.299949	-0.428822	-0.398134	-0.281351
NDUFA10	ND2	-1.67534	-0.893337	-1.03861	-1.04119
NDUFA11	ND2	-1.08171	-1.06563	-0.944775	-1.29322
NDUFC2	ND2	-1.31357	-0.709458	-0.700475	-0.623582
NDUFS5	ND2	-1.56094	-0.580208	-0.602975	-0.935625
MT-ND4	ND4	-2.19761	-1.73462	-1.84894	-2.59766
NDUFB1	ND4	-0.98631	-1.36933	-1.37774	-1.0664
NDUFB10	ND4	0.485599	-0.0507654	-0.25778	-0.0486228
NDUFB11	ND4	-0.638071	-0.891384	-0.132507	-0.138376
NDUFB4	ND4	-1.2963	-0.753359	-0.847967	-0.81854
NDUFB5	ND4	0.217898	0.0635338	-0.0248521	0.217109
NDUFB6	ND4	0.538828	0.0942173	0.0897446	0.230079
MT-ND5	ND5	-1.51933	-2.49915	-3.18183	-2.03554
NDUFB3	ND5	-0.781605	-0.650452	-0.716564	-0.734474
NDUFB7	ND5	-0.579912	-0.450991	-0.45898	-0.464453
NDUFB8	ND5	-3.15057	-2.19552	-1.40486	-1.50978
NDUFB9	ND5	-0.0422001	-0.380352	-0.624577	-0.56771
COQ3	CoQ	-1.56871	-0.687673	-0.698998	-0.781883
COQ5	CoQ	-1.64286	-0.372982	-0.412858	-0.497187
COQ6	CoQ	-1.09961	-0.562015	-0.770253	-0.732695
COQ7	CoQ	-1.76599	-0.663679	-0.527017	-0.729259
COQ8A	CoQ	-0.593732	-0.451101	-0.119253	-0.0125217
COQ8B	CoQ	-0.930201	-0.656754	-0.83477	-0.899186
COQ9	CoQ	-1.16619	-0.701649	-0.266764	-0.371264
PDSS2	CoQ	-0.0941493	0.0788002	-0.127183	-0.0179151

## Sheet: Fig 5B
Gene Symbol	Category	Log2 FC (RTN4IP1 KO + GFP vs WT+ GFP)	Log2 FC (RTN4IP1 KO + RTN4IP1 WT vs WT+ GFP)	Log2 FC (RTN4IP1 KO + RTN4IP1 R103H vs WT+ GFP)	Log2 FC (RTN4IP1 KO + RTN4IP1 G215A vs WT+ GFP)
SDHA	CII	0.469334	0.270536	0.229966	0.374957
SDHB	CII	0.480841	0.206879	0.327124	0.265556
SDHC	CII	0.536688	-0.429848	-1.35095	-0.911833
SDHD	CII	-0.483871	-0.540014	-1.28558	-0.886131
UQCC1	CIII	0.0224762	-0.0779076	-0.120544	0.0407804
UQCC2	CIII	0.325387	-0.574775	-0.385672	-0.264891
UQCC3	CIII	0.167589	-0.248278	-0.618984	-0.519091
UQCC4	CIII	-2.13052	-1.65784	-0.653427	-0.920751
UQCR10	CIII	0.197896	-0.288691	-0.338984	-0.343343
UQCRB	CIII	-0.162271	-0.758665	-0.720318	-0.692317
UQCRC1	CIII	-0.480021	-0.500504	-0.227358	-0.229919
UQCRC2	CIII	-0.232587	-0.339963	-0.441916	-0.344883
UQCRFS1	CIII	-0.384603	-0.404485	-0.44648	-0.284129
UQCRQ	CIII	-0.0513503	-0.322517	-0.326982	-0.394389
COX11	CIV	1.6628	1.7033	1.08505	1.30282
COX15	CIV	0.453941	0.0542736	-0.335439	-0.382387
COX16	CIV	0.308926	0.405367	0.357917	0.514386
COX19	CIV	0.941283	0.23863	0.408604	0.732652
COX20	CIV	-0.0255706	-0.0832748	-0.361974	-0.265131
COX4I1	CIV	0.299094	0.170968	0.278896	0.242922
COX5A	CIV	-0.490413	-0.463067	-0.0749226	-0.0151857
COX5B	CIV	-1.42006	-1.0779	-0.426179	-0.371975
COX6B1	CIV	0.359747	-0.37265	-0.537209	-0.794355
COX6C	CIV	0.641736	0.221068	0.212706	0.186689
COX7A2	CIV	-0.138114	-0.484221	-0.417682	-0.413923
COX7A2L	CIV	0.270068	0.179131	0.13518	0.101045
COX7C	CIV	-0.472353	-1.49799	-1.45849	-1.33927
MT-CO1	CIV	-0.0143318	-0.750834	-1.42854	-0.84366
MT-CO2	CIV	-0.138212	-0.351086	-0.303103	-0.272704
ATP5F1A	CV	0.0374877	0.0425371	0.0161788	0.0123819
ATP5F1B	CV	-0.580442	-0.228245	-0.105565	-0.161317
ATP5F1C	CV	0.188328	0.0413793	-0.0396061	-0.0292339
ATP5F1D	CV	-1.18241	-0.798267	0.204985	-0.0919081
ATP5F1E	CV	0.999442	0.648626	0.427863	0.407572
ATP5IF1	CV	-0.765404	-0.381923	-0.493719	-0.165661
ATP5ME	CV	0.0270665	-0.0520395	-0.246986	-0.127958
ATP5MF	CV	0.176233	-0.054252	-0.199258	-0.115678
ATP5MG	CV	-0.0515118	-0.109606	-0.197048	-0.124227
ATP5MJ	CV	-0.243004	-0.246103	-0.636606	-0.52395
ATP5MK	CV	0.262395	-0.0810331	-0.345046	-0.217197
ATP5PB	CV	-0.215455	-0.0920022	-0.265697	-0.105344
ATP5PD	CV	-0.606255	-0.44689	-0.294447	-0.311396
ATP5PO	CV	0.123343	-0.0524801	-0.0522264	-0.0102005
MT-ATP6	CV	-0.174271	-0.497409	-0.305222	-0.624108
MT-ATP8	CV	-0.161903	-0.798628	-1.27239	-1.03302

## Sheet: Fig 5D
	Oxidized CoQ10			Reduced CoQ10			PPHB10
U2OS WT + GFP	0.753689	0.809422	0.845657	0.0303967	0.098124	0.0741406	0	0	0
U2OS RTN4IP1 KO + GFP	0.339417	0.233292	0.229088	0	0	0	0.0340398	0.0240587	0.0234247
U2OS RTN4IP1 KO + RTN4IP1 WT	0.96614	0.809932	0.718595	0	0	0	0.00649094	0.00637603	0.00636071
U2OS RTN4IP1 KO + RTN4IP1 R103H	0.776588	0.613555	0.722029	0	0	0	0.00387018	0.00305276	0.00304995
U2OS RTN4IP1 KO + RTN4IP1 G215A	0.752394	1.17524	0.901432	0.0127032	0.000699956	0.062484	0.00342844	0.0059006	0.00474603

## Sheet: Fig 5E
		U2OS RTN4IP1 KO + RTN4IP1 WT		U2OS RTN4IP1 KO + RTN4IP1 R103H		U2OS RTN4IP1 KO + RTN4IP1 G215A
Gene Symbol	Category	log2 FC( vs WT+ GFP)	-log10 pvalue	log2 FC( vs WT+ GFP)	-log10 pvalue	log2 FC( vs WT+ GFP)	-log10 pvalue
NDUFA8	Complex I	0.0662419	0.0148562	-1.18004	0.438888	-1.3152	0.543404
ACAD9	Complex I	-0.188458	0.103066	-0.573523	0.485435	-0.479098	0.33319
NDUFB7	Complex I	-1.09243	0.817916	-0.0956761	0.0661102	0.0434125	0.0157131
DMAC2	Complex I	0	0	0	0	-0.107215	0.0385795
NDUFA7	Complex I	0	0	0	0	-0.222564	0.197687
NDUFA13	Complex I	0.349778	0.270774	-1.57356	0.801652	0.10931	0.0622892
NDUFB5	Complex I	0.434025	0.127997	0.142557	0.0381799	-0.753563	0.242365
NDUFB4	Complex I	-0.52447	0.462673	-0.90291	0.394552	0.468165	0.389653
NDUFS6	Complex I	0.0959237	0.0446344	-0.0931822	0.0470746	0.164048	0.120276
NDUFV1	Complex I	0.360595	0.120418	0.226734	0.0744201	-0.55632	0.200955
NDUFA9	Complex I	0.324848	0.131605	-0.0123129	0.00632189	0.00380166	0.00160546
NDUFA6	Complex I	0.900327	0.312905	-0.235651	0.0783158	-0.195927	0.0542401
NDUFB6	Complex I	0.690964	0.283716	0	0	-0.107792	0.0563761
NDUFA12	Complex I	-0.563415	0.344594	1.0781	0.590961	-0.4604	0.241866
NDUFS3	Complex I	0.458425	0.10251	0.375096	0.118433	0.352578	0.0824315
FOXRED1	Complex I	0.203885	0.132673	0.322887	0.262983	0.432293	0.560274
NDUFS1	Complex I	0.37634	0.121445	0.65585	0.197057	0.951264	0.485728
NDUFAF2	Complex I	0.758126	0.557953	-0.258743	0.10846	0.987032	0.638312
NDUFA5	Complex I	0.282665	0.186916	0.207742	0.132138	1.01634	1.03839
NDUFS8	Complex I	0.663834	0.404131	0.808413	0.37883	0.527295	0.169237
NDUFB10	Complex I	0.937088	0.588166	0.431847	0.242915	0.57848	0.211916
NDUFS4	Complex I	0.381691	0.196031	0.617739	0.293173	0.809998	0.723451
NDUFS7	Complex I	0.85719	0.331294	1.26028	0.688375	0.00818888	0.00258622
NDUFB8	Complex I	0.764009	0.716828	0.96407	0.308322	0.536064	0.212693
NDUFA2	Complex I	1.24843	0.441007	0.806752	0.248396	0.792501	0.264715
NDUFS2	Complex I	1.07403	1.18954	0.329846	0.195236	0.925598	0.784015
NDUFS5	Complex I	1.79386	0.835335	1.66215	0.735299	1.83051	0.919532
NDUFA10	Complex I	1.67004	0.938716	1.74051	1.61648	1.44958	1.00938
NDUFV2	Complex I	2.54745	2.84427	2.35057	1.61216	0.928322	0.726709
NDUFV3	Complex I	2.01459	0.528959	3.72199	2.58702	2.66768	1.22668
RTN4IP1	Complex I	9.50653	3.01746	6.63998	2.45801	8.07325	2.83875
BAIAP2L1		-3.39781	0.525765	-3.40522	0.544088	-4.77412	0.810729
NECAB1		0.175452	0.335104	-2.14656	0.339498	-5.23268	0.907922
GRN		-1.65828	0.503989	-0.903371	0.298846	-1.45275	0.509576
PLCB3		-1.16517	0.86609	-2.12826	0.785172	-1.99822	0.993722
TAGLN		-1.83364	0.760505	0.236309	0.0742263	-2.40848	0.668877
SPATA33		-1.2823	0.460796	-0.845709	0.20104	-1.19666	0.408242
EZHIP		-0.431962	0.0614676	-0.958904	0.160444	-1.08277	0.189752
GTPBP10		-0.49488	0.148842	-0.922886	0.244522	-1.60806	0.60153
METTL17		-1.5361	0.502388	-1.40968	0.688773	-0.51716	0.322799
WIPF1		-0.799702	0.263068	-1.63076	0.777048	-0.782173	0.287388
LDLRAP1		-1.57474	0.48824	-0.124027	0.0393	-1.5694	0.968899
LLGL2		-1.93723	1.20919	-1.87453	1.54988	-1.243	0.554529
SRP14		-1.609	0.640177	0.00559107	0.00433579	-1.76379	1.02154
PRORP		-0.291456	0.112995	-1.42077	0.655339	-1.54162	0.831072
MRPL44		-0.623695	0.284951	-0.691087	0.204799	-1.50195	0.688037
IGFBP6		-0.827369	0.286724	-1.17084	0.438245	-0.519845	0.164317
RPL22L1		-0.860856	0.268341	-0.969954	0.234435	-0.307058	0.0914667
EIF3D		-0.558132	0.110894	-0.831391	0.174577	-0.48338	0.0943809
SNRPA		-0.740932	0.211815	-1.26245	0.863435	-1.11612	0.556839
PKP3		-1.58693	0.627844	-0.208638	0.0990974	-0.772229	0.376065
TSPYL5		-0.852828	0.250316	-1.16082	0.620992	-0.448892	0.156263
PRRC2C		-1.71696	1.38971	-0.759674	0.437976	-1.20384	0.487872
KLHDC4		-0.630754	0.246344	-0.592086	0.198273	-0.861541	0.308616
NOTCH2		-1.23601	0.788929	-1.02755	0.465057	-0.726905	0.417606
SRSF6		-0.563076	0.2266	-0.254319	0.116261	-1.32815	0.490409
HMGN1		-0.0611162	0.0198703	-0.648616	0.119528	-1.29854	0.574102
KPNA2		-0.460982	0.143706	-0.341022	0.131476	-1.44275	0.682609
ARL4C		-0.460186	0.256319	-0.821086	0.523963	-2.01109	1.26852
PLEKHF2		-0.367895	0.194488	-0.02797	0.0115513	-1.74758	0.716215
SRSF2		-0.126778	0.0968554	-1.24026	0.374359	-0.541991	0.265058
TCOF1		-1.60707	0.840873	-0.950512	0.428186	0.103982	0.0280261
CCT8		-1.24236	0.507669	-0.722247	0.330433	-0.632762	0.68231
RAPH1		-0.665289	0.229001	-0.60175	0.301986	-0.615954	0.296843
CCT3		-0.202975	0.0530475	-0.447863	0.196765	-0.827753	0.222952
TPM3		-2.11972	1.33182	0.161808	0.0705796	-1.07529	0.630869
DIAPH1		-0.492837	0.278246	-1.17044	0.615545	-1.05525	0.861366
GANAB		-0.635954	0.406266	-1.23491	0.770247	-0.433302	0.1663
MFAP5		-0.368733	0.200847	-0.0720542	0.0346633	-1.19289	0.441799
ANLN		-1.59389	0.717084	-0.365324	0.245274	0.0347258	0.0194568
CDC42EP2		-0.0592318	0.0186349	-1.17539	0.273236	0.00411224	0.00117742
TAMM41		-1.09237	0.791717	-1.41524	0.902189	-0.140574	0.0432751
FSCN1		0.165875	0.050322	-1.37898	0.33577	-0.0718231	0.0191741
SEPTIN8		-0.748721	0.325393	-0.271003	0.166459	-0.65824	0.3401
CBX5		-1.09241	0.424928	-0.27901	0.156031	-0.113622	0.0626419
RSU1		-0.604717	0.208428	-0.304274	0.113742	-0.433075	0.193407
CHMP3		-0.476783	0.19323	-0.273234	0.109921	-0.773614	0.41732
PPP1CB		-0.909268	0.47889	-1.04522	0.702495	0	0
YWHAZ		-1.15749	0.63179	-1.27084	0.396009	0.430292	0.207884
AHNAK2		-0.39411	0.160703	-0.78456	0.445588	-0.282612	0.0957306
MRM1		-0.992507	0.40719	0.0825748	0.025163	-0.50634	0.227826
RHOG		-0.581458	0.677556	-0.0895402	0.0343936	-1.35917	0.57054
EIF4E2		-0.117336	0.047267	-1.06893	0.62751	-0.416907	0.185672
CPSF7		-0.302017	0.188498	-1.3191	1.0753	-0.699881	0.336762
HNRNPK		-0.226948	0.0786301	-0.854158	0.361211	-0.107693	0.0308729
PDLIM4		-0.316977	0.131575	-0.567168	0.29043	-0.389087	0.149885
MRPL47		-0.327235	0.110241	-0.170651	0.0918174	-0.750263	0.346606
RCC2		-0.530234	0.219397	-0.0489804	0.0216606	-0.5427	0.183567
COX4I1		-0.336567	0.1721	-0.0076221	0.00505509	-0.651426	0.140892
TJP2		-0.447364	0.409665	-1.24677	1.06208	-0.891893	0.441832
CPSF6		-1.09291	0.471474	0.00109959	0.00049238	-0.102082	0.0580379
MTHFD1L		-0.325586	0.0812458	-1.23794	0.355979	0.362656	0.102518
PSMB1		-2.47867	1.97323	-0.397583	0.253905	-0.0096763	0.0023843
ATXN2		0	0	0	0	-1.54989	0.901513
TARS2		-0.878331	0.36172	0	0	-0.619622	0.506777
PUS1		-0.294576	0.11613	-0.656754	0.212848	-0.0087735	0.00331744
LUC7L		0.181768	0.0557576	-0.928607	0.257071	-0.252117	0.0754917
C8orf82		-0.0535316	0.0188873	-0.710071	0.205534	-0.146087	0.0768684
U2AF1		-0.532517	0.332962	-0.139442	0.036627	-0.518731	0.216643
RPL3		-0.490397	0.225968	-0.0892353	0.0329156	-0.411865	0.141627
OSBPL10		-0.950559	0.379353	-0.785327	0.405773	0.261308	0.107415
CDCA3		-0.791154	0.485939	-0.546136	0.291233	-0.121371	0.111526
SRP9		-1.82496	1.86612	-0.462512	0.251818	-1.13092	0.731498
MORF4L2		-1.27154	0.649541	-0.590091	0.295255	0.253469	0.120854
ILK		-0.555265	0.369508	-0.35101	0.108399	-0.224554	0.110508
NF2		-0.485564	0.328378	-0.44074	0.17645	-0.21113	0.119439
MRPS18C		-0.480129	0.234093	-0.243215	0.11757	-0.225592	0.0867176
PRRC2A		0.0566146	0.0293413	-0.0383294	0.0150199	-1.11497	0.550888
POLDIP3		0	0	-1.06089	0.560663	0	0
MGME1		-0.329105	0.117022	-0.466827	0.331739	-0.407528	0.255846
GTF2I		-0.72291	0.658997	-0.532654	0.273447	-0.909258	0.737474
NFU1		-0.363818	0.205184	0	0	-0.899322	0.566773
SCEL		-0.387373	0.280409	-0.72273	0.484853	-0.671214	0.534066
EEF2		-0.595521	0.513198	-0.10761	0.059153	-0.985048	0.66032
ARHGEF16		-1.47414	0.600265	0.429768	0.220832	-0.544617	0.320988
EIF3B		-0.503407	0.158041	0.0192331	0.00598874	-0.193824	0.079075
HSDL2		-0.588696	0.354275	-0.590641	0.419574	-0.051932	0.0281839
PHLDA1		-0.361823	0.184718	-1.65579	1.42727	-0.0226905	0.0105633
PCLAF		-0.804955	0.348366	-1.52344	1.54426	0.0231101	0.00690342
EHD1		-0.442389	0.25677	-0.228008	0.0757797	-0.116401	0.0516036
CDC42EP3		-0.884819	0.799416	-0.0878881	0.0740313	-0.684839	0.388658
RAB34		-0.076711	0.0575768	-1.29138	0.537318	0.221895	0.157067
SNRPF		-0.776907	0.351602	-0.0401325	0.0145836	0.0378567	0.0188792
STK38		-0.860429	0.273573	0.482241	0.138408	-0.596335	0.168995
SPTBN1		-0.193789	0.111968	-1.17039	0.972101	-0.352959	0.244733
CDK1		-0.590649	0.32225	-0.422973	0.311183	0	0
VRK1		-0.943428	0.803766	-0.466546	0.335972	-0.57715	0.479883
CNP		-0.0434945	0.0170852	-0.392364	0.147754	-0.157908	0.0683351
NELFE		0	0	-0.533604	0.175313	0	0
SUPV3L1		-1.04225	0.598395	-0.0426385	0.0368453	0.0688985	0.0316232
TLN1		-0.897479	0.201935	-0.146873	0.0274209	0.394083	0.0924892
UQCRQ		-0.508145	0.174962	-0.0585725	0.0277629	0.0347993	0.0109831
PRKCD		0	0	-0.334699	0.186004	-0.428448	0.262116
EIF4G1		-0.355436	0.13144	-0.631296	0.278782	0.199542	0.0626789
DDOST		-0.327057	0.22976	-0.0439704	0.0678407	-1.01427	0.776725
RALA		0	0	0	0	-1.53674	1.23515
HNRNPH1		-0.295527	0.125361	0.0162503	0.00905916	-0.302221	0.147583
ACO2		-0.748967	0.371573	0	0	0.0561619	0.0255673
MRPS22		-0.337306	0.136706	0.0130952	0.00706897	-0.527785	0.415578
U2AF2		-0.171035	0.0511878	-0.0381018	0.01562	-0.284641	0.140366
NUBPL		-0.30764	0.119036	0.0148191	0.00645279	-0.237232	0.121865
PALM2AKAP2		-0.631174	0.439828	0.0212908	0.00866372	-0.786906	0.67553
MRPL49		-0.515786	0.2489	-0.134491	0.171391	-0.59334	0.550877
RPL7		-0.157961	0.112762	0	0	-0.302263	0.0881483
MCAT		-0.312999	0.320185	0.203228	0.162917	-0.911932	0.27942
MICALL2		-0.506311	0.298684	0	0	-0.133234	0.0826791
MICALL1		-1.63286	1.40628	-0.0206426	0.00752188	-1.14442	1.12604
CHMP2B		-0.127489	0.059358	-0.170612	0.0816768	-0.164433	0.0724213
RPS17		-0.237062	0.101765	0.0198965	0.00676949	-0.440617	0.301808
CNN2		-0.137403	0.112588	-0.141347	0.0732281	-0.447641	0.30002
PDE12		0	0	0	0	-0.403704	0.167795
ENO1		-0.571948	0.172838	0.32764	0.0913157	-0.338023	0.0852767
ITPKA		-0.328097	0.154875	-0.144236	0.0909061	-0.807176	0.803421
LBR		-0.0269849	0.0157511	-0.923737	0.799436	-0.250736	0.168178
LUC7L2		-0.174861	0.0547615	0.031716	0.0225083	-0.223586	0.0801923
MRPS34		-0.00654379	0.00218077	-0.0252752	0.0125785	-0.789537	0.603805
TENM3		0.041803	0.0208866	0.205626	0.11904	-1.39727	0.807391
PSMA7		-0.466458	0.448337	-0.159014	0.0517255	-1.18689	1.11575
CPNE3		-0.0245342	0.0106084	0	0	-0.430608	0.250934
RAB11FIP1		-1.08403	1.44161	-0.884955	0.486128	-0.497022	0.346476
IQGAP1		0.0531909	0.0159122	-0.406384	0.0902653	0.048796	0.0146883
NARS2		-0.0548449	0.0211729	-0.44387	0.331879	-0.0536296	0.0230121
RNASEH1		-0.311068	0.136599	0	0	0	0
AARS2		0	0	0	0	-0.300558	0.130368
CTSV		-0.39447	0.454093	-0.496685	0.271168	-0.226527	0.226103
AK2		0	0	0	0	-0.592738	0.427096
IBA57		-0.0687183	0.0163883	-0.397518	0.1296	0.135562	0.0357692
IARS2		-0.23537	0.0876313	0	0	0	0
EIF4A1		-0.785366	0.737782	-0.295127	0.100814	-0.935129	1.02964
RPS2		-0.265333	0.109944	-0.336996	0.159239	0.0923939	0.094032
BUD31		-0.0280145	0.00705069	-0.591306	0.274483	0.148778	0.0453417
DIRAS1		-0.961437	0.800793	0.0907618	0.0561322	-0.597824	0.468524
DLD		-0.536256	0.403009	0	0	0	0
CDK18		0	0	-0.249747	0.124152	0	0
GCFC2		0.0127424	0.00470511	-0.302188	0.164698	0	0
RBM10		0.30804	0.0850997	-0.632596	0.264496	-0.221281	0.082134
NIPSNAP2		-0.380428	0.250285	-0.102565	0.122562	-0.0160478	0.0137356
TAOK1		0	0	-0.523527	0.41304	0	0
EZR		-1.16798	0.933093	-0.47108	0.251451	-0.679773	1.0245
MRPS31		0.0335941	0.00904194	-0.16927	0.037988	-0.0167665	0.0068358
ARHGAP12		0	0	-0.182114	0.165652	-0.192378	0.113996
EHD2		-0.34345	0.252717	0	0	0	0
HSPB1		0.181135	0.112317	-0.648856	0.26706	-0.609228	0.607119
CDK16		-0.0990524	0.0249444	-0.563566	0.198715	0.261877	0.0915577
TPP1		0.0453533	0.0163106	-0.353602	0.167736	0.0370169	0.0150719
MRPL43		0.196483	0.0570398	-0.0730276	0.0228584	-0.443307	0.169397
KIRREL1		-0.459178	0.339079	0.0329634	0.0230459	0	0
RPS12		-0.0677636	0.0444751	-0.0736669	0.0261598	0.00513458	0.00222912
WIPF2		0	0	0	0	-0.112314	0.0538071
IGFBP4		0	0	0	0	-0.11453	0.0578719
PPIA		-0.290841	0.241755	-0.0183471	0.0109898	-0.0354659	0.0355194
EDIL3		0.123099	0.0451683	-0.154955	0.0988863	-0.726094	0.561019
MRPL4		-0.187248	0.135079	0	0	0	0
VAPA		0	0	0	0	-0.159721	0.108944
MRPS30		-0.13453	0.0871406	0	0	0	0
NHSL3		-0.957244	0.759852	0.0361125	0.0204503	0.0647872	0.0293729
RPL8		-0.0564238	0.023991	0	0	-0.0191914	0.00764896
CCT5		-0.206421	0.16378	0	0	0	0
RPS27A		-0.0724058	0.0421431	0.00330321	0.00225911	-0.0638618	0.0464664
KRT71		-0.0982291	0.0305397	0.0865765	0.0320205	-0.13487	0.042677
ELFN2		0	0	-0.140302	0.100414	0	0
MT-CO2		-0.154264	0.102778	-1.11654	0.972488	0.100143	0.0561036
PABPC4		-0.258443	0.20827	-0.0371062	0.0509432	0	0
SRPRB		-0.400818	0.413548	-0.0123189	0.00505268	-0.0674391	0.0322085
CCT6B		-0.497319	0.223446	0.23189	0.146695	-0.380201	0.24582
SEPTIN10		-0.325859	0.324935	-0.21611	0.260304	-0.392425	0.320715
ECHS1		-0.300348	0.288527	0	0	0	0
MRPL53		0	0	0	0	-0.0264327	0.015402
IDH3G		0.107501	0.0907469	-0.260748	0.242708	-0.350031	0.159298
IGFBP7		0	0	0.248076	0.0565947	-0.714945	0.403501
Q6ZSR9		0	0	0	0	-0.0362508	0.0350161
STMN1		-0.0250425	0.0238446	0.0866054	0.0365623	-0.654201	0.532396
RHBDF2		0.0753574	0.0372442	-0.215771	0.116427	0	0
SNRPD1		-0.488299	0.233082	-0.452439	0.141262	0.261489	0.322475
RPL35		-0.648943	0.185618	0.361965	0.17892	-0.0784712	0.0220288
RPL9;RPL9P7;RPL9P8;RPL9P9		-0.138817	0.0489421	-0.107353	0.0510024	0.115216	0.061642
CALR		-0.348496	0.261234	-1.15746	1.33063	-0.07407	0.0285659
CCAR2		-0.13924	0.0896584	0	0	-0.664202	0.755704
SNRPB		0.135563	0.0731461	-0.324323	0.163739	-0.0098054	0.00621329
TFB1M		-0.548195	0.117863	0.403213	0.148262	-0.0943549	0.0233528
ETF1		0	0	0.0264517	0.00615498	0.0183125	0.00655661
CDC42EP4		-0.336148	0.377088	-0.316861	0.348504	-0.0006504	0.00092692
FRMD8		-0.191973	0.0693943	0.0778707	0.0240967	0.0728782	0.0258475
SEPTIN11		0.00789197	0.00573078	-0.237864	0.22075	0.0587145	0.0295561
YARS2		0.0555754	0.0333057	0	0	0	0
CNN3		-0.0699946	0.0468623	0.116438	0.0758182	-0.135138	0.0750729
TIMM13		-0.76064	0.267486	0.0639483	0.0321016	0.366947	0.140183
LIAS		0.346073	0.164119	-0.830987	0.278944	0.118766	0.0416103
LIMS1		-0.130256	0.104002	-0.0005156	0.00126213	0.0977764	0.0465364
EIF1		-0.361073	0.0863023	-0.397769	0.104404	0.509409	0.179099
RDH14		-0.0332165	0.0288429	-0.487787	0.305345	0.198022	0.109563
MRPL13		-0.0355603	0.0165792	-0.401213	0.198172	0.212293	0.134235
GNL1		0.168712	0.0778938	0.439859	0.213052	-1.40245	0.631931
MRPS28		0.0331742	0.0315444	-0.112895	0.166554	-0.0771138	0.0882935
TXNDC5		0	0	0	0	0.0994085	0.0313489
MRPS6		-0.475757	0.212848	-0.0824442	0.03262	0.30811	0.144394
PCM1		-0.375551	0.246735	-0.602528	0.657135	-0.541574	0.760521
RAB1A		-0.557913	0.422076	0.271367	0.400502	-0.52961	0.14072
DTYMK		-0.285566	0.16781	-0.660823	0.948541	-0.178927	0.16195
SEPTIN2		-0.151109	0.194618	-0.116828	0.140928	-0.26988	0.358646
PHLDA3		-0.209642	0.26533	-0.364815	0.495315	-0.07396	0.0612324
EEF1A2		-0.203839	0.223934	0.0185324	0.0143723	-0.465643	0.586612
MRPL14		0.111266	0.046959	-0.368806	0.184364	0.114175	0.0861035
MINK1		0.104695	0.0696154	0	0	0	0
HSP90AB1		-0.283378	0.25887	-0.347032	0.314388	0.175863	0.0636485
RPL27		0.188262	0.13972	-0.0117553	0.0067962	-0.523204	0.385616
DNM2		0.83972	0.202724	-0.810037	0.355343	-0.578549	0.17755
MICU1		0	0	0	0	0.116962	0.0712654
NOP2		-0.432288	0.33732	0.371218	0.181841	-0.635394	0.367837
RPSA2		0	0	0	0	0.0947183	0.100677
MRPS12		-0.0456845	0.0238995	0.301413	0.107049	-0.591364	0.406956
MRPS27		0	0	-0.433035	0.305412	0.124955	0.205252
PALLD		-0.103997	0.0519195	0.0743389	0.0428799	0.0904245	0.0493171
PDHA1		0.391902	0.153896	-1.02477	0.397337	0.23984	0.0594563
ME2		-0.807903	0.483319	0.369966	0.236052	-0.10733	0.0466384
TCP1		-0.794179	0.346153	-0.16885	0.0582159	0.561122	0.235945
SCRIB		-0.825028	0.322567	-0.513475	0.1641	0.782437	0.31467
SCP2		-0.165311	0.152133	0.121152	0.157529	-0.15822	0.145271
SRPRA		-0.690971	0.344572	0.252375	0.230888	0.0715656	0.0519508
TCEA1		-0.879312	0.610169	-1.36412	2.07852	-1.23036	1.04577
GLIPR2		-0.425914	0.616664	-0.0304429	0.0237709	-0.249253	0.327375
IGKV2D-29		-0.0149727	0.0539688	0.0457115	0.166106	-0.0117378	0.0331584
SERPINH1		-0.0271047	0.029473	-0.199083	0.29936	0.093214	0.0765834
AIDA		-0.483069	0.593067	-0.0901025	0.0420554	-0.460496	0.673882
ARFGAP2		0.0352459	0.0310259	-0.510247	0.718829	-0.389604	0.400004
EPS8		-0.112501	0.0477159	0.186086	0.106535	0.0403849	0.0180834
ALYREF		0.0710055	0.0354894	0.365339	0.163594	-0.799685	0.456837
EIF5A		0.230457	0.105407	-1.32217	0.935657	0.224456	0.120273
IFI16		0	0	0.168189	0.127274	0	0
FAM83G		-1.07304	0.511966	0.548996	0.366602	-0.61424	0.559384
LMNA		0	0	0.206965	0.0951517	0	0
VASP		-1.60317	1.36214	0.207653	0.0672917	0.195532	0.0735464
RHOF		-0.116858	0.0859657	-0.136269	0.491849	-0.109553	0.0899553
CHMP1B		-0.143657	0.0927257	0.495176	0.184424	-0.444319	0.122383
ATAD3B		-0.0461791	0.0121742	0	0	0.254294	0.0988548
RPS7		-0.161136	0.0677755	0.346041	0.272112	-0.866908	0.666704
FKBP2		-0.0887559	0.0627085	-0.358488	0.527637	0.0874624	0.108408
RACK1		-0.483981	1.41122	-0.340792	0.155534	-0.973985	0.572355
NONO		-0.0712709	0.0310039	-0.266507	0.0742575	0.397445	0.176736
AIMP1		-1.20461	1.48825	-0.300534	0.333033	-0.527632	0.555248
PYCR2		0.385347	0.236784	-1.01332	0.742807	0	0
OSGEPL1		0.693348	0.188922	-1.31301	0.741468	0.0318705	0.0123756
RALBP1		0.20299	0.158572	0	0	0	0
LSR		-0.151309	0.231518	0.0063591	0.0107083	0.0967096	0.173451
EHBP1L1		0	0	-0.779854	1.15407	0	0
JPT2		0.376225	0.183356	-0.439586	0.297893	-0.27356	0.235514
GIPC1		-1.55769	2.24379	-0.912967	1.08157	-1.19972	0.72852
PPP1CA		-0.0619173	0.0203537	0.0107435	0.00370073	0.260284	0.151033
GFER		-0.0353635	0.0185143	-1.20095	0.57985	0.699542	0.336076
EIF1AX		-0.102283	0.163444	0.118841	0.123542	-0.16567	0.260776
PKM		0.153384	0.248733	-0.175628	0.0532916	-0.505784	0.632491
TSFM		0.0573333	0.0149753	-0.635333	0.359742	0.36761	0.244582
ZC3H15		0.267789	0.149739	0	0	0	0
NCL		0.10404	0.11027	0.0974197	0.118547	-0.0648053	0.0525666
MSN		-0.875896	1.21734	-0.302324	0.18451	-0.543522	0.742447
WASL		-0.276996	0.157293	0.467632	0.30311	-0.43962	0.211537
RCC1L		-0.279233	0.0606012	-0.255578	0.134777	0.50127	0.262611
METTL15		-0.0272935	0.0142278	-0.207399	0.144563	0.3266	0.179347
WBP11		-0.668606	0.349178	-0.0708081	0.0274123	0.561043	0.235961
RHOC		-0.321488	0.291481	0.214144	0.171923	-0.185566	0.273096
SLIRP		0.0420132	0.0221669	-0.171841	0.0884455	0.299568	0.166542
ARL8B		-0.388588	0.330164	-0.714297	0.328739	0.637281	0.257417
C1QB		0.408092	0.939182	-1.4558	0.498804	0.0239757	0.0372121
ZDHHC5		-0.321929	0.238631	0.155756	0.0871628	0.179014	0.112883
SRC		0.0557814	0.0222394	0.037178	0.0124344	0.217223	0.107153
RAB11FIP5		0.119068	0.0494974	-0.225484	0.187279	0.244071	0.0804092
SEMA6B		0	0	0.262945	0.198639	0	0
HNRNPA0		0.296564	0.198707	0.0330922	0.0194019	-0.12606	0.0473384
ANXA1		-0.043245	0.0156045	0.587922	0.2475	-0.562762	0.225847
APEX1		0.23519	0.228792	-0.0981445	0.0948605	0.00550524	0.00556778
MRPS2		-0.813597	1.25138	-0.729941	0.433946	-1.16389	1.49518
PRNP		-0.438878	0.673908	0.0124464	0.0103404	-0.354857	0.573118
RPS19		-0.00922267	0.0100765	0.27939	0.242395	-0.129085	0.0882905
DTD1		0.233896	0.0964454	0.154823	0.0605582	-0.430385	0.3753
PDIA3		-0.724427	0.442201	0.197844	0.126917	0.317268	0.132768
SEPTIN7		0.0985998	0.132151	0.114389	0.151112	-0.008393	0.00804043
DHX30		0	0	-0.0984812	0.077875	0.267272	0.250506
MOB3A		0	0	0	0	0.283625	0.223003
HSPA1B		-0.56777	1.06681	-1.15071	1.24331	-0.164345	0.0901731
COX6B1		0.15399	0.0605802	0.230667	0.097099	0	0
FRG1		-0.732881	0.894856	-0.0749642	0.0488277	0.220882	0.190711
CTSL		-0.709935	1.14751	-0.976068	1.06957	-0.643589	0.660369
RPL28		0.254582	0.275511	0	0	0.0164499	0.00873972
RPS15A		0.28027	0.315446	-0.0278498	0.0306176	-0.434394	0.399978
MRPL33		0.208766	0.0814296	-0.373431	0.156254	0.349804	0.152317
C4A		-0.310735	0.18815	-0.497527	0.523107	0.164621	0.520789
UQCC1		0.00320594	0.0020997	0.261919	0.143851	0.131278	0.053645
FKBP3		-0.278222	0.415804	-0.254174	0.255718	-0.63859	1.11179
MRPL34		0	0	-0.157448	0.0631575	0.401774	0.318842
CCL24		0.279397	0.298824	-0.710317	0.958374	-0.542966	0.343195
FLNC		0.304973	0.326243	0	0	0	0
MESD		-0.0621789	0.0994933	0.145704	0.274987	0.0485738	0.128126
YY1		0.52351	0.244783	-0.119875	0.0648944	-0.180986	0.106955
SRSF7		0.0821406	0.0414417	0.0082798	0.00344562	-0.394175	0.899416
TAGLN2		0.0664724	0.0625297	0.30007	0.237253	-0.0937214	0.0720138
ROBO1		0	0	0	0	0.381507	0.289481
KRAS		-0.0519962	0.190135	0.248791	0.229318	-0.0484111	0.105198
ALDH7A1		0.164705	0.093091	0	0	0.294471	0.121315
EIF2S3		-0.720868	0.675907	0.395239	0.324323	0	0
CAVIN1		0.13815	0.0973048	0.138835	0.0959017	0.13073	0.0739028
RDX		-0.459348	0.281611	-0.116493	0.0467185	0.555952	0.369472
ATXN2L		0	0	0	0	0.472455	0.208415
NUMB		-0.852446	0.619788	0.533149	0.435475	-0.0742178	0.0375048
EIF4B		-0.0834948	0.064915	0.058452	0.0494445	0.295011	0.317871
HNRNPDL		0.276414	0.132562	0.0262477	0.0119985	0.148913	0.106094
SF3B2		-0.047404	0.0277127	-0.0522782	0.0313815	0.454807	0.29046
PAK4		-0.0301924	0.0177822	0.0816361	0.0441695	0.348041	0.244721
PCNP		0.569971	0.244756	0.120695	0.0249437	-0.41111	0.157541
ISCU		0.0685883	0.0326415	-0.0761484	0.0551998	0.315806	0.312921
EHD4		-0.277835	0.218141	0.679729	0.431805	-0.816176	0.477044
EIF1B		0.316746	0.13981	0.290496	0.146795	-0.299264	0.123171
HNRNPH2		-0.640622	0.554477	0	0	0.513467	0.292033
PRDX4		0	0	0	0	0.400881	0.329075
RPL11		-0.108749	0.12562	0.382566	0.392178	-0.18428	0.137226
HSPA8		-0.322291	0.345058	0.20543	0.182522	0.155278	0.179817
PDPR		-0.0251567	0.00849631	0	0	0.36393	0.401196
PPM1B		0.29813	0.122548	0.309393	0.187868	-0.413993	0.251414
PRKCA		-2.21493	2.30291	0.728077	0.369514	-0.812498	0.389816
SEC63		0	0	0.39474	0.37289	0	0
VCL		0	0	0.497668	0.275483	0	0
ITIH4		0	0	0	0	0.491	0.284658
SCRIB		0.436642	0.323483	0.231169	0.0866489	-0.862642	0.566967
PKP4		-0.51581	1.32012	-0.0280228	0.024211	-0.141184	0.126634
H2AC11;H2AC13;H2AC15;H2AC16;H2AC17		0.0469322	0.019355	0.192018	0.0981957	0.305879	0.131531
ZRANB2		0.0329342	0.0100717	0.39979	0.157989	0.138275	0.0562691
KRT3		0	0	0	0	0.522537	0.273544
JUP		0	0	0	0	0.621509	0.177941
SRSF10		1.11243	0.19249	-1.20737	0.888822	-0.440502	0.257981
IDH3B		-0.0899976	0.0365858	0.297154	0.174851	0.263734	0.127096
CDCA5		0	0	0	0	0.615612	0.198963
MTFR1L		0.540769	0.252916	-0.582265	0.233063	0.287351	0.0833086
PBDC1		-1.13539	1.99577	-1.13294	1.33448	-1.56273	1.31777
NOSIP		-0.00512568	0.00263145	-0.225997	0.201969	0.442158	0.403168
MRPL1		0.0255337	0.0183549	0.0937862	0.0849589	0.30422	0.292518
RAP1A		-0.0337286	0.0271283	0.310627	0.50719	-0.0929279	0.105337
PVR		-0.718018	0.743341	0.463694	0.428143	-0.299808	0.226634
TAF15		0	0	-0.105322	0.100482	0.635366	0.216348
RELL1		0	0	0.404231	0.451414	0	0
ACAT1		-0.244054	0.117014	0.689328	0.294142	0	0
LUZP1		0.197939	0.0509776	0.387925	0.135192	0.0683203	0.0204982
METAP1		-0.143838	0.0726255	0.580156	0.393312	-0.0961336	0.0570988
DUT		-0.0456266	0.017512	-0.318808	0.114173	0.739943	0.364999
CALD1		-0.198499	0.0865101	0.619453	0.454729	-0.157512	0.0678632
CALM1		-0.27208	0.267765	0.244478	0.143933	0.312891	0.181863
FAM98B		-0.280413	0.162859	0.0272732	0.0112248	0.497952	0.471401
UBAP2L		-0.168466	0.111626	0.381565	0.337198	0.109379	0.119137
MTCH2		0	0	0	0	0.363141	0.533341
PKN2		0.158151	0.100587	0.251277	0.21878	0.116908	0.0555828
MRPL46		0.0448885	0.0125378	-0.0862134	0.0316678	0.569436	0.330549
S100A10		0.335067	0.127301	0.328663	0.13992	-0.025171	0.00979717
PICALM		0.282261	0.11273	0.498527	0.215203	-0.272958	0.0807544
SBSN		0	0	0	0	0.445327	0.479563
MRM2		0.332218	0.1216	0.0349817	0.0159973	0.309908	0.124315
HPCAL1		0.509121	0.310293	0.358836	0.163651	-0.895797	0.493428
CLPX		0.271368	0.193427	-0.0103041	0.00769544	0.263236	0.21982
DHRS2		0.18851	0.12311	0.040074	0.0229558	0.279563	0.292092
MACF1		0.0489944	0.0134723	0.226063	0.0985749	0.393964	0.172622
SPATS2L		0	0	0	0	0.647449	0.313582
EPS8L2		-0.283788	0.0911703	-0.219507	0.0620976	0.999095	0.315495
MYL6		0.289935	0.132652	0.223685	0.0721432	0.176708	0.0697583
CRIP2		-0.126395	0.05926	0.434997	0.321317	0.187968	0.0928749
FARS2		-0.767583	1.80371	-0.761906	0.818973	-0.267395	0.149541
GNAS		-0.516896	0.773898	0.177277	0.187607	0.161679	0.202617
CWC15		0	0	0.579392	0.413748	0	0
RPS3A		0.644492	0.228371	-0.476601	0.164543	0.332087	0.105213
ZDHHC8		-0.00193818	0.00093144	0	0	0.490015	0.510621
TRIP6		0.127001	0.0964731	0.418516	0.417873	-0.263591	0.208774
VARS2		0.194498	0.321063	0.193907	0.155005	-1.17393	1.31906
MTPAP		-0.143467	0.148358	0	0	0.709725	0.295967
PIN1		0.389809	0.176895	0	0	0.309207	0.140592
VCF1		0	0	0	0	0.652774	0.37899
CDC42EP1		0.138668	0.0735833	-0.211223	0.147194	0.487631	0.395936
PTBP1		-0.447213	0.42749	0.438764	0.386475	0.154384	0.0731487
THRAP3		0.627487	0.201167	-0.785858	0.177206	0.618822	0.203916
FAM107B		-0.103496	0.048013	-0.2481	0.214533	0.62473	0.518255
RPL23		0.580215	0.261447	0.194305	0.060689	-0.061856	0.0214072
AFDN		-0.413511	0.190742	0.524294	0.316797	0.28467	0.153726
PRDX1		-0.161406	0.306763	0.258826	0.413459	0.132615	0.107708
SRRM2		-0.0908785	0.0407597	0.705974	0.392731	0.0113554	0.0047388
MTNAP1		0	0	0	0	0.735009	0.33088
RND3		0.0134875	0.00555658	0.530863	0.440204	0.0585785	0.0279323
NUFIP2		-0.409826	0.136832	-1.98941	0.766772	1.69544	0.882882
TIMP1		0	0	0	0	0.757923	0.332237
MRPL39		-0.360027	0.226284	0.194414	0.091013	0.602264	0.339829
PARS2		-0.123218	0.0788107	0.617431	0.362068	-1.2358	1.39693
TARDBP		-0.286999	0.405343	0.0255407	0.0156741	-0.514804	1.45836
BTF3		0.264761	0.401801	0.213863	0.131723	0.0680993	0.0257359
DNAJC19		0.348454	0.12478	0.472065	0.174089	0	0
RPL10		-0.388839	0.122264	0.187933	0.0575114	0.802606	0.342736
AIFM1		-0.156694	0.197943	0.105135	0.0504372	-1.00735	1.95312
MRPL54		0.306562	0.275001	0.321875	0.241752	-0.0082286	0.00683753
RRBP1		-0.197569	0.178151	0.19266	0.176386	0.397945	0.398493
ARF6		0.393091	0.279946	0.289762	0.190366	-0.0089601	0.00485524
KRT78		0	0	-1.07326	0.622106	1.04869	0.55953
FERMT2		-0.288035	0.135652	0.91328	0.344553	0.0394621	0.0134472
KRT79		0.607113	0.174879	-1.25446	0.300986	1.03466	0.298175
LPP		1.0415	0.268601	-0.247277	0.104594	0	0
EEF1A1		0.0207577	0.028404	0.347843	0.632021	0.0576541	0.087272
FNBP1L		-0.20308	0.237467	-0.0651369	0.0791937	0.406312	0.722811
TFAM		0.205942	0.0851082	-0.0612809	0.0349922	0.591516	0.321685
PPP1R12A		0.288005	0.14829	0.558118	0.232027	-0.0931632	0.0470652
PTP4A2		0	0	0.899169	0.303203	0	0
ETFA		0.956026	0.252714	0	0	0	0
SNW1		0.717603	0.420469	0.0766846	0.0545695	-0.226119	0.171512
DSTN		-0.191522	0.0639047	0.493626	0.237923	0.424111	0.196496
MT1G		0.608123	0.363521	-0.702464	0.340054	0.410159	0.220406
KHDRBS1		0.645493	0.253204	0.303588	0.0914845	-0.473688	0.426488
RPL39		-0.399815	0.166952	0.802349	0.694974	0	0
HNRNPD		0.297341	0.240516	0.30311	0.341209	0.0432714	0.0450188
SORBS3		0.109619	0.0284976	0.44043	0.147523	0.427	0.121726
ZNRF2		-0.285578	0.38469	0.0995061	0.132312	-0.749965	1.69713
UQCRB		1.06354	0.632633	-0.604817	0.703638	-0.710789	0.19708
RCC1		0.444494	0.268747	-0.191334	0.198308	0.310839	0.255121
GATAD2A		0	0	0.780804	0.510206	0	0
SARNP		0.154935	0.0760762	0.530813	0.36104	0.104765	0.0641367
FGF2		0.506643	0.512307	-1.2142	0.498985	0.648864	0.354579
WARS2		0.709442	0.318402	-0.84801	0.421456	0.401209	0.322626
CNN1		0.292809	0.130687	0.783471	0.399764	-0.393157	0.119426
BAIAP2		-0.123224	0.086681	0.603405	0.404896	0.239021	0.123698
ERP29		0.479636	0.154368	-0.406268	0.100015	0.753653	0.256418
NUMA1		-0.453049	0.251354	0	0	0.951448	0.589194
KRT18		0.125194	0.0615438	0.39852	0.157355	0.382181	0.219747
KIFC3		0.0413055	0.0260725	0.59443	0.685513	0	0
ANXA2		-0.108255	0.19407	0.422077	0.70658	0.0543378	0.0800692
MAP4		0.394893	0.243597	0.402458	0.217349	0.0602786	0.031139
CSNK1G1		-0.299246	0.115909	0.0892808	0.0782009	0.724173	0.655998
BUD23		-0.196172	0.0676608	-0.281961	0.204653	0.517336	1.05534
ADD1		0	0	0	0	0.79825	0.574119
GNG12		0	0	0	0	0.864323	0.517751
ARPP19		0.11482	0.0335122	-0.665196	0.328116	1.04167	0.539323
LGALS3		1.25814	0.791577	-0.491732	0.204999	-0.517336	0.164311
SFPQ		-0.655313	0.234094	0.90149	0.4531	0.320163	0.156969
RHOA		-0.765561	0.511757	0.179231	0.127217	-0.690236	2.04886
NUDT8		0	0	0.95075	0.464915	0	0
TOR1AIP1		0.0275656	0.00676578	-0.63839	0.155205	1.36762	0.502061
CCN2		0.235049	0.0617565	0.643265	0.208044	0.210378	0.0700734
CHMP5		0.0205679	0.00841953	1.40005	0.756659	-1.2272	0.4701
UFD1		0.0118186	0.0198153	0.347821	0.716933	0.112681	0.24363
TUFM		0.342079	0.212467	0.155495	0.177083	0.2924	0.275895
COQ10B		0.412738	0.200219	0.568895	0.281617	0	0
PLEC		-0.464584	0.18889	-0.168313	0.0553473	1.09777	0.766536
RPL22		0.276756	0.64502	0.278838	0.277612	-0.0059357	0.00714476
EIF3A		0.680121	0.212452	0	0	0.472116	0.120128
NEBL		-0.0527592	0.0226392	0.228359	0.0990032	0.806469	0.391734
SPATA20		0.927166	0.634658	-0.352197	0.312607	-0.0559689	0.0434608
PGAM5		0.789297	0.734991	0	0	0	0
CMC1		-0.0447845	0.0215082	-0.0276874	0.0207103	0.66549	0.893046
SNRPE		0.156464	0.17858	0.502508	0.714861	-0.0458342	0.0304415
RAMACL		0.108647	0.0420512	-0.0477152	0.0158426	0.948798	0.482567
MRPL16		-0.0143709	0.00406647	0.672425	0.255336	0.401261	0.232681
TUBA1B		0.0187365	0.0252734	0.165935	0.19729	0.406486	0.739902
CTTN		0.0861861	0.0791741	0.371119	0.343565	0.356433	0.320036
PKP2		-0.563774	0.519939	0.416416	0.317627	0.451627	0.417863
EIF4G2		0.20634	0.122418	0.352552	0.254328	0.379428	0.247485
NUCKS1		0.054698	0.0237502	0.111733	0.182067	0.412811	0.787328
CHST14		0.463984	0.401698	0.41874	0.285017	0.00520293	0.00298926
HTATIP2		-0.544254	0.307164	0.763159	0.313144	0.557117	0.188486
PIP5K1A		-0.180601	0.248408	0.747618	0.482127	0.178054	0.113478
GAPDH		-0.23886	0.375981	-0.0493018	0.02733	0.51068	0.967686
EIF4H		0.371154	0.532374	0.115199	0.109274	0.20399	0.263183
MRPS5		0.799598	0.805238	0	0	0	0
RAN		-0.0146853	0.0410478	0.49109	0.935921	0.0467192	0.105012
TRIR		-0.259788	0.107019	0.344372	0.30271	0.617665	0.507088
NOLC1		0.156025	0.0977099	0.765734	0.627477	-0.0939681	0.0675542
CHCHD1		-0.11863	0.0670905	0.332793	0.307223	0.451607	0.613417
CHID1		-0.935189	0.357937	0.0953744	0.283147	0.470382	1.38582
CHMP4C		-1.08573	0.673148	0.371156	0.171266	0.936259	0.597712
TNKS1BP1		-0.466557	0.908086	0.407528	0.375286	0.255074	0.195158
MRTO4		0.250108	0.0602066	1.07667	0.547065	-1.04748	0.79056
MARK2		-0.00118351	0.00166769	0.59765	0.657702	0.297463	0.12627
NT5DC2		0.484817	0.160425	0	0	0.718094	0.319467
ARID1B		0	0	0	0	0.841968	0.85503
DRG1		0.0903358	0.0479863	0.325253	0.199803	0.712152	0.326878
TNS1		0.370641	0.193434	-0.129991	0.0844497	0.771581	0.416535
TFG		0.539993	0.351423	-0.295881	0.104663	0.58627	0.422196
CHMP2A		-0.752815	1.14689	0.466274	0.17493	0.490616	0.193546
DHRS4		-0.477574	0.400081	0.416551	0.210579	0.733927	0.438159
SRSF3		0.292685	0.309372	0.351352	0.24741	0.145977	0.380484
SUCLG1		0.116178	0.107277	0.415777	0.684076	0.170177	0.243931
RPS23		0.450927	0.149934	0	0	0.730997	0.413355
PARP1		0.303331	0.330336	0.352823	0.838817	-0.159641	0.090908
ACTC1		0	0	0	0	1.34428	0.4209
RPS18		0.0896921	0.0625843	0.416965	0.420726	0.395749	0.38386
PPIB		0.0572446	0.0682932	0.0767574	0.175983	0.400953	0.991809
DEK		0.809079	0.207038	0.574346	0.120215	0.05489	0.0121895
USP6NL		0	0	1.34701	0.440291	0	0
KRT77		0.27987	0.160519	-0.147663	0.0618513	1.08307	0.358616
P02787		0.519213	0.596406	-0.185231	0.135223	0.359381	0.374979
CLNS1A		0.0440938	0.0548736	0.665092	1.08613	-0.0621497	0.0287387
TACO1		0.330275	0.205218	-0.0206617	0.0153394	0.549686	0.740158
SRSF1		0.430712	0.167364	0.684597	0.39265	0.120495	0.0396726
RPS3		0.35435	0.33315	0.344852	0.455136	0.164882	0.188934
RPUSD3		-0.924919	0.531792	0.359557	0.38152	0.964197	0.530013
CFL1		0.483474	0.244714	0.547777	0.297932	0.184024	0.0847768
MRPL22		-0.214593	0.0727527	0.971782	0.502824	0.359566	0.157402
MRPL24		1.21593	0.635567	-0.323316	0.136501	0.135555	0.0574711
HNRNPH3		0.336609	0.2947	0.382092	0.398992	0.206916	0.242067
TBC1D10A		0	0	0.222158	0.134537	0.871248	0.636204
HNRNPUL1		0.307071	0.118577	-1.23575	0.672478	1.22153	0.783945
TCAIM		0.0189495	0.0129168	0.126451	0.0650534	0.806887	0.844599
CDV3		0.277053	0.401697	0.372099	0.385044	0.219828	0.223981
RPL15		0	0	0	0	1.33396	0.553292
NOB1		0.948185	0.9397	0	0	0	0
CCDC134		0.380576	0.370325	-0.0195808	0.0267416	0.531015	0.620361
RPL34		0.158301	0.0445029	0	0	1.04746	0.659205
ATP5PB		0.442123	0.15542	-0.670235	0.307751	1.02074	0.663232
EWSR1		0.287094	0.0720121	0.381307	0.0968098	0.758853	0.332055
DECR1		1.09558	0.651322	0.137093	0.065631	0	0
MANF		0.246992	0.30707	0.209747	0.459267	0.246159	0.491172
RAB7A		0.0106166	0.00656231	0.573878	0.532292	0.507161	0.329977
H1-10		0.184662	0.0955727	1.21432	0.581188	-0.1466	0.0495546
LMCD1		0.127813	0.0582787	0.136164	0.0561662	0.920975	0.687212
MATR3		-0.287844	0.110152	0.565192	0.305986	0.884561	0.409518
UBXN6		0.303369	0.230087	0.428303	0.237095	0.389804	0.411822
PIP4K2C		0	0	1.22427	0.776516	0	0
NPM1		0.15122	0.177929	0.565202	0.530317	0.25977	0.335583
P4HB		-0.0545276	0.0226785	0.525769	0.24477	0.724415	0.560222
HNRNPA2B1		0.369783	0.571726	0.201176	0.284825	0.307707	0.291385
RBMX		0.536689	0.414431	0.563909	0.227181	0.159204	0.125615
MRPL28		1.365	0.687828	-0.0362266	0.0153955	0	0
RPS10		0.621808	0.637502	0.379111	0.308047	0.0548948	0.0342479
REPS1		0.306741	0.0748406	0.231736	0.0499486	1.04031	0.333124
TXN		-0.769633	1.24599	-0.149554	0.170123	0.666509	0.875387
CCDC43		0.789098	0.209273	-0.19324	0.0497841	0.924297	0.260658
MISP		0.316664	0.141106	1.10505	0.567876	-0.136589	0.0458975
EIF2AK2		0.307878	0.124299	1.00597	0.879006	-0.850145	0.573429
RAB5C		0	0	1.34223	0.557822	0.104202	0.0463715
UQCC2		-0.789717	0.36144	1.36837	0.769201	0.241215	0.113951
ACTN1		-0.344753	0.10563	1.30403	0.765625	0.209218	0.043063
CTNNA1		1.02871	0.309854	0	0	0.384068	0.365291
CCT2		-0.327176	0.191059	-0.291779	0.190779	1.17168	1.15904
SNRNP70		-0.473426	0.1204	1.16275	0.40884	0.668507	0.209127
TUBB		-0.296919	0.370482	0.128722	0.141083	0.649282	1.10967
CSRP3		-0.0738147	0.0331087	0	0	1.21488	0.931187
TULP3		0.456461	0.313892	0.20569	0.11911	0.557073	0.471659
HNRNPA1		0.311472	0.215189	0.627517	0.703399	0.135927	0.136702
RPL38		0.720126	0.558413	-1.46846	1.17678	0.570984	0.572448
YWHAQ		0.477147	0.724551	-0.500721	0.334886	-0.710735	1.80857
CCDC50		-0.137403	0.0458698	0.953289	0.601605	0.486713	0.18389
PROSER2		-0.101785	0.0194154	1.1814	0.320461	0.599436	0.115395
SNRPD3		0.366865	0.186172	0.731607	0.466606	0.26357	0.132632
RAC1		-0.0240415	0.0132504	0.887872	0.867199	0.234625	0.181737
ASAP1		0.242088	0.156134	0.571479	0.401609	0.516392	0.278358
TRMT112		0.361837	0.20322	0.224152	0.10418	0.634964	0.638022
KISS1		0.243191	1.14985	0.314761	0.464482	-0.0805461	0.0823921
SCO2		0.730107	0.438484	-0.139846	0.0697204	0.637236	0.447423
RPS27		-0.364465	0.0701105	0.0984545	0.0225642	1.4487	0.91587
LGALS1		0.275604	0.300645	0.280258	0.417406	0.387838	0.533484
CCDC47		0.16191	0.0583954	0.859234	0.335872	0.498317	0.284881
DPYSL2		0	0	0.665602	0.431051	0.661635	0.4424
CNPY3		0.61713	0.312039	0.13112	0.070378	0.763613	0.322874
MAP4K4		-0.448546	0.116822	1.88603	0.735169	-0.0692024	0.0131914
MPG		0.838225	0.25576	-0.471168	0.170299	1.06496	0.378719
PDIA6		0.0209325	0.0196054	0.173805	0.343835	0.548401	1.13088
LSM4		0	0	1.46773	0.77371	0	0
ATP5F1D		-0.758099	0.275823	0.583989	0.228983	1.08924	0.827552
CHMP4B		-0.357266	0.14147	1.16201	0.834524	0.322533	0.144928
ELFN1		1.15112	1.09853	0	0	0	0
HDHD5		1.16964	1.08129	0	0	0	0
CES1		0.174325	0.238904	0.266134	0.441087	0.406271	0.732275
ERAL1		0.48638	0.354277	0.195605	0.13886	0.5864	0.509637
NFS1		-0.283406	0.28575	0.966914	1.30419	0	0
ATP5PD		0.385384	0.156423	0.411813	0.194762	0.789804	0.337736
YRDC		0	0	1.25652	1.02093	0	0
FUS		-0.147864	0.0929241	0.541093	0.367295	0.474727	0.967615
IDH2		-1.14527	0.620145	1.06506	0.398047	0.938434	0.424438
ZNF185		0.648968	0.362681	0.361103	0.123074	0.430956	0.374316
PTGES2		0	0	0	0	1.07718	1.232
LSM14B		0	0	0.988467	0.754403	0.350609	0.240919
MTHFD2		0.631475	0.160607	0.456737	0.12747	0.782529	0.193138
FEN1		0.290887	0.651429	0.164332	0.574163	0.15656	0.529924
MRPL21		0	0	-0.186746	0.0571825	1.49266	1.01394
ZFYVE21		0	0	1.1233	1.25713	0	0
FLNA		0.782186	0.56984	0.0471907	0.0231378	0.688871	0.307593
COX7A2		0.819939	0.529778	-0.628672	0.311766	0.556187	0.842752
PDF		0.501972	0.177014	0.696606	0.353487	0.5026	0.202604
CTSB		-0.0884228	0.0577066	0.195623	0.147791	0.974568	1.15671
GLYR1		0	0	1.22932	1.22404	0	0
BTF3L4		0.827051	0.378489	0.84829	0.406218	-0.0048103	0.00184687
HPX		0.435594	0.229185	0.627523	0.362419	0.556899	0.272924
MRPL15		0.214193	0.114542	0	0	1.02222	1.1369
IGHG2		0.100558	0.196622	0.351295	0.864055	0.281815	0.699939
TFB2M		1.03631	0.190611	0.964404	0.247901	0.0474637	0.00805127
ACTB		-0.140577	0.478522	0.338205	0.447684	0.526769	0.858408
RALB		0.124043	0.0584105	0.828388	0.539146	0.501784	0.460229
IGKV2D-24		0.151011	0.320339	0.460549	1.07831	0.166747	0.356285
ILF3		0	0	0.705632	1.43657	0.294734	0.0970605
CDC42		0	0	0	0	1.77632	0.786339
ATP5IF1		0.221091	0.157641	0.290739	0.342494	0.530651	1.02464
RPL17		0	0	0	0	1.40685	1.16132
ELAVL1		0.521289	0.219386	-0.185887	0.0704769	1.07767	0.876113
PTP4A1		0.383346	0.562843	0.0922639	0.0564684	0.659767	0.825431
MRPL58		0.472397	0.246593	0.372076	0.185264	0.743747	0.561039
PARD3		0.398328	0.139478	0	0	1.06715	0.989632
RPL23A		0.530629	0.374008	0.321773	0.0901961	0.687761	0.590417
FARSA		0.846855	1.03007	0	0	0.406137	0.313063
MRAS		-0.320453	0.114949	1.09193	0.456782	0.895214	0.362313
DARS2		0.655759	0.417168	0	0	0.844435	0.693669
GTPBP8		0.461795	0.14395	0.505003	0.145623	0.964689	0.395828
ZNF622		0.0617739	0.0351724	0.588484	1.99626	-0.300779	0.248925
SNRPGP15		1.15716	0.417686	0.744503	0.310948	0	0
ZC3HAV1		-0.169243	0.149212	0.89966	1.20512	0.301457	0.260434
SLTM		0.601162	0.238487	-0.339001	0.153617	1.18764	0.82438
MRPL38		0.477055	0.157528	0.719071	0.404925	0.581004	0.326788
PDAP1		0.296546	0.501428	0.323069	0.575242	0.304527	0.669116
RAB13		0.468416	0.448753	0.489451	0.222196	0.482712	0.572448
PAIP1		-0.348078	0.131213	0.867351	0.859934	0.640905	0.536686
RPL14		0.0270376	0.0114834	0.680498	0.41903	1.01135	0.555067
CYC1		-0.0729237	0.016624	0.441232	0.28555	0.866032	1.16798
ACTBL2		0.423009	0.505947	0.413902	0.386734	0.492848	0.486194
OAT		1.07517	0.834461	0	0	0.497935	0.31946
ACAA1		0.928716	1.082	0.291017	0.249793	-0.173976	0.353257
CHCHD7		0.148541	0.0283188	0.476326	0.174025	1.30592	0.608176
HNRNPC		0.0252012	0.0135135	0.987981	1.50285	0.131824	0.0890594
COQ8A		0.904755	0.362911	-0.0070089	0.00244903	0.972735	0.537231
UQCRFS1P1		0.356775	0.141486	1.02738	0.488963	0.540598	0.218607
ATP5PO		0.356304	0.328526	0.287051	0.162905	0.865345	0.78607
DDX46		0	0	1.55814	1.23124	0	0
RMDN1		0	0	0	0	1.27571	1.52075
RPS29		0.631919	0.153841	1.23511	0.572569	0.166374	0.0397216
BCLAF1		1.22846	0.748086	0.591211	0.244529	-0.0188675	0.00918218
PMPCB		1.60218	0.621618	-0.222148	0.093246	0.475862	0.237903
SRP54		0.464102	0.12167	-1.06874	0.345053	1.80477	1.14702
CNBP		0.405736	0.601518	0.320084	0.48176	0.297178	0.718586
HNRNPU		0.501483	0.253089	0.435328	0.187691	0.780916	0.678396
HSPA5		-0.100637	0.0652948	0.496182	0.601926	0.658796	1.12323
NTPCR		0.38921	0.218943	0.683695	0.687018	0.478526	0.389865
RSAD1		0.503028	0.228054	0.632682	0.241416	0.822042	0.426421
SRSF5		0.974588	0.390988	0.858274	0.363914	0.201566	0.0643538
FAU		0.199951	0.222793	0.906995	1.08221	0.203757	0.240755
ZC3H18		-0.677648	0.332558	-0.012296	0.00397537	2.05346	1.16112
MRE11		0.436067	0.194153	1.36598	0.585421	0.193252	0.0973675
MRPL18		0.605673	0.870901	0	0	0.941267	0.465866
TOMM34		0.257596	0.208398	0.552516	1.03831	0.372348	0.458979
COX19		0.0934833	0.0396772	0.713391	1.13564	0.454997	0.457481
OCIAD2		0.344168	0.388003	0.487873	0.318074	0.738745	0.618268
LIMA1		0.0871099	0.0290685	1.17853	0.446955	0.851831	0.342518
PTRH1		0.731532	0.639209	0.737541	0.829149	0	0
DDX3X		0.383462	0.609811	0.396613	0.536204	0.343749	0.678562
ATAD3A		0.258606	0.156191	0.630376	1.01602	0.411146	0.488565
RBM27		0	0	0	0	1.5212	1.44546
H1-3		0.840246	0.386277	0.212032	0.0789442	0.857525	0.593685
RPL31		0.624159	0.875134	0.760015	0.792094	-0.191473	0.111036
SEC61B		0.0650196	0.0331183	0.561762	0.377797	1.27912	0.657969
PTRHD1		0.389317	0.59109	-0.0744425	0.0464932	1.11837	0.904856
MTIF2		0.53733	0.348668	0.114002	0.0761407	0.840806	1.06522
RPL5		0.194429	0.0636131	1.33402	0.510425	0.715182	0.178162
DLG1		-0.0857932	0.0261874	1.453	0.6771	0.718837	0.231221
MARCKSL1		0.489354	0.481683	0.548409	0.361245	0.561834	0.594576
ENSA		0.426799	0.252389	1.57	0.792452	0	0
COX6C		1.14195	0.698642	-0.0305996	0.0162301	0.748879	0.472152
C15orf40		0.734392	0.720882	0.117113	0.0887428	0.567674	0.822425
RPL4		0.663265	0.761405	0.700165	1.10945	-0.278471	0.108768
MRPL11		0.648386	0.230803	1.05212	0.443259	0.517075	0.175162
YBX3		0	0	0	0	1.67928	1.39681
H4C1;H4C11;H4C12;H4C13;H4C14;H4C15;H4C16;H4C2;H4C3;H4C4;H4C5;H4C6;H4C8;H4C9		-0.360719	0.108427	0.807018	0.237747	1.6952	0.619195
HNRNPAB		1.50993	0.764186	-1.22603	0.475186	1.05865	0.531647
H2BC12		0.96685	0.825025	-0.281113	0.0772137	1.07774	0.448534
SNRPD2		0.422195	0.362857	0.87048	1.15167	0.114381	0.207376
RPS25		0.261061	0.391149	0.73177	1.43603	0.175806	0.137189
EPB41L2		0.7897	0.478362	0.821085	0.263403	0.521548	0.285426
ILF2		1.12323	0.691637	0.986396	0.40455	0	0
NXF1		0.435922	0.33319	0.788699	0.345921	0.745302	0.56
ACOT9		1.16365	0.728636	0.676297	0.413337	0.159873	0.078188
G3BP1		0.545694	0.616202	0.525318	0.608279	0.427623	0.525754
PPIF		0.738842	0.198595	-0.162968	0.0353402	1.67661	0.78033
KGD4		0.0331615	0.0144025	-0.0424163	0.0313382	1.49551	1.73482
AHNAK		0.323054	0.196736	0.992934	0.758517	0.617245	0.390798
TMPO		-0.162823	0.092722	0.637744	0.218547	1.29692	1.25198
RPS14		0.560161	0.355679	0.836717	0.529255	0.666589	0.392033
LRRC47		1.12121	0.540156	0	0	1.21131	0.470568
ACOT1		0.647747	0.459378	0.814951	0.6552	0.541079	0.230575
DDX17		0.520973	0.259592	0.863091	0.800468	0.595808	0.31749
VCP		0.531773	0.330845	1.40503	0.564073	0.365814	0.18908
AGPS		0.388851	0.410514	0.20107	0.326924	0.901758	1.16242
C3		0.107914	0.0458938	1.35915	0.723448	0.867484	0.319234
BUB3		1.00448	0.697057	0.650706	0.712714	0.189278	0.174014
MTG1		0.510567	0.227304	0.673623	0.580199	0.829268	0.609179
ZNRF1		-0.751746	3.24453	0.364267	0.596281	-0.221336	0.199905
MRPL48		0.455363	0.257689	0.665195	0.351892	0.786916	0.930339
PTP4A3		1.97051	1.52509	0	0	0	0
MACROD1		1.15534	0.924113	0.228588	0.183604	0.691184	0.319243
CCDC124		0.816498	0.590198	0.0195993	0.0044982	1.06633	1.01512
PPP1R18		1.00611	0.796064	0.988677	0.52491	0.135753	0.078193
ATP5F1B		0.698586	0.354613	0.606482	0.407916	0.869182	0.59976
PPP1R13L		0.0275857	0.0219956	0.588888	0.293337	1.16486	1.44762
RPS5		0.233054	0.375832	0.523631	0.960377	0.58258	0.872221
SERBP1		0.472399	0.545586	0.582044	0.662546	0.580009	0.705193
ZNF638		-0.281688	0.380023	1.58624	1.32683	0.322488	0.222067
DSP		0	0	0	0	2.41012	1.15579
RPS28		0.626861	0.635548	0.730542	0.901812	0.32082	0.351175
COX5B		0.635142	0.155918	0.374468	0.100052	1.67035	0.650272
STOM		0	0	0	0	1.96507	1.62218
EIF3G		0.512811	0.201958	1.4946	0.560693	0.619191	0.234109
HNRNPA3		0.249696	0.179979	0.737702	0.802749	0.806679	0.855401
LASP1		0.813277	0.797825	0.498886	0.523221	0.580198	0.424835
SRRT		1.18347	0.472731	0.864606	0.338465	0.539779	0.26898
HNRNPL		0.831217	0.487191	1.2782	0.866654	0.139984	0.0684155
HP		0.0712528	0.0523739	1.09267	2.22401	0.170312	0.0616872
DENR		0	0	0.887568	0.543257	1.41364	0.834028
ETFB		0.369491	0.457525	0	0	0.996121	1.86487
ISCA1		1.05349	0.393825	1.19415	0.469694	0.456809	0.127973
MIDEAS		0.196924	0.103264	1.13739	0.756375	0.899314	0.608653
CMC2		0.483913	0.443506	0.583393	0.883297	0.570295	0.742592
CDK5RAP1		1.07524	0.300342	0.547496	0.168948	1.20303	0.413867
UBAP2		-0.112297	0.0981092	1.5949	0.97292	0.666416	0.489858
ATP5MG		0.866478	1.53412	0.0269499	0.027037	0.550031	0.724141
DNAJA1		1.92889	1.81366	0	0	0	0
ADNP		0.813422	0.312958	0.764252	0.262849	1.14249	0.461241
PDLIM7		0.519168	0.187961	1.12579	0.568669	0.922769	0.435712
IMMT		0.69532	0.409733	0	0	1.67063	0.985466
CEP131		-0.231611	0.301716	1.27618	0.564269	1.05921	0.797945
MRPL37		0.874182	0.232986	1.31963	0.381781	0.787162	0.188369
CGGBP1		0.556254	0.206359	1.56725	0.921404	0.396464	0.14418
RPL18		0.545627	0.486506	-0.334624	0.177903	1.52301	1.423
RACGAP1		-0.0476284	0.0253526	1.25264	0.765151	1.13521	0.69211
CCT4		0.736615	0.284991	1.58035	0.770574	0.375938	0.10659
CSRP1		0.877932	0.683444	0.626068	0.413186	0.77933	0.475949
KPRP		-0.189982	0.0836916	0.487726	0.230626	2.24474	1.0018
NIPSNAP1		0.704828	0.441388	0.411791	0.620488	0.792421	0.895086
ATP5F1A		0.497713	0.474778	0.431564	0.70232	0.705722	1.10268
MTG2		0.856666	0.278069	1.21396	0.640156	0.742396	0.189577
PLEKHA5		0.366129	0.341102	0.288472	0.244183	1.41697	1.28962
RBM14		0.560116	0.29103	0.840397	0.241072	1.41198	0.683777
RTCB		0.390367	0.127827	1.04569	0.510581	1.39469	0.563582
TRIM21		0.759109	0.541045	0.623301	0.90944	0.590399	0.618466
SBDS		0.951662	0.846947	0.798926	0.667411	0.498143	0.300786
NHERF1		0.633088	0.657923	1.86215	0.928772	-0.369071	0.392684
SRSF9		0.631863	0.787444	0	0	1.39755	1.30518
PABPC1		0.237007	0.606481	0.61113	0.557609	0.387102	1.72424
VDAC1		0.731043	0.333614	0.701049	0.257467	1.47929	0.663673
RTRAF		0.446633	0.258763	2.16387	1.33593	-0.0473598	0.0108635
MRPS16		1.60047	0.723246	0.688065	0.251732	0.633836	0.27294
CHMP1A		0.451779	0.250142	0.6829	0.742193	1.25705	0.786981
DDX1		1.04033	0.700883	1.45341	0.994135	-0.0293283	0.0139451
ATP5F1E		0.729458	0.730707	1.07171	0.656134	0.550876	0.451817
PRSS3		0.259216	0.341576	0.272842	0.702801	0.482083	2.13722
AGFG1		1.1684	0.362096	1.29034	0.318862	0.848591	0.24874
USP39		0.840781	0.660739	1.1725	0.672591	0.537575	0.355842
DRAP1		0	0	1.6584	1.24111	0.837411	0.543553
FDXR		0.880354	0.432299	0.334549	0.179936	1.33872	1.14178
STOML2		1.0237	0.729646	0.778437	0.748992	0.564157	0.466365
DDX42		1.28813	0.545642	0.819086	0.251501	1.06701	0.390293
RPS20		0.463209	0.915858	0.599449	1.26573	0.359445	0.767826
XRN2		2.07414	0.865042	0.479305	0.141596	0.624342	0.204915
API5		0.497104	0.269752	1.00034	1.09755	0.656398	0.878511
NME6		1.93176	0.563283	0.134244	0.0318301	1.44165	0.332249
MRPL17		0.448044	0.367498	1.22771	1.17711	0.708633	0.511076
MRPL19		0.792891	0.369585	0.91581	0.587707	1.11399	0.681246
G3BP2		1.07011	0.75461	0.862218	0.326538	0.968661	0.501516
RBM3		0.615444	0.913574	0.498655	0.78435	0.53617	1.16539
MRPL52		0.903274	0.978409	0.429814	0.200674	1.05657	0.95929
GTPBP6		1.12287	0.386323	1.1426	0.532366	1.00277	0.353324
RPS16		1.12999	0.607925	1.19241	0.668479	0.620752	0.337357
LRPPRC		0.978792	0.49012	0.807209	0.445694	1.12072	0.716104
HDGF		1.73741	0.76861	0.731461	0.538274	0.55808	0.229816
FUBP1		0.505021	0.168662	2.66652	1.2181	0.0162036	0.00457622
UQCRC2		0.824825	0.336481	0.987917	0.808829	1.01644	0.628247
MTRES1		1.18352	0.337387	-0.608013	0.209961	2.15915	1.32571
FAM50A		0.578649	0.134982	1.19166	0.638795	1.30083	0.764047
COQ8B		1.03132	0.343096	1.00899	0.407261	1.27561	0.545681
PDIA5		0.901745	0.984636	0.0104253	0.0055457	1.11456	1.59753
GOLGA7		-0.668775	0.331268	1.98535	2.62472	0.256829	0.110959
ABLIM1		1.5756	0.58481	0.662433	0.309397	0.965147	0.545075
DNAJA3		2.08997	1.15766	0.446434	0.235511	0.551638	0.166929
CSRP2		0.901942	1.06113	0.625422	0.74692	0.692377	0.635667
SLC25A3		0	0	0	0	2.69652	1.97275
TMA7		1.12035	1.32937	0.0925458	0.0669629	0.990278	1.09732
TXNDC12		0.455699	1.4087	0.605395	0.654015	0.319688	1.25925
SHMT2		2.10553	1.06944	-1.26565	0.492177	1.66904	0.632565
PHB2		0.692101	0.366024	0.794507	0.645107	1.11525	1.09583
PDS5A		0.75525	1.18879	1.2293	1.61169	-0.160183	0.103363
TUBB4B		1.00611	0.947602	0.891829	0.596917	0.68614	0.601226
PTCD3		1.08511	0.605341	0.31182	0.230655	1.28657	1.23941
DDX5		0.883796	0.54364	1.17412	0.61504	0.906215	0.637098
GLS		1.49901	0.767427	1.09707	0.624456	0.541257	0.239063
DLST		0.754493	0.386768	0.88717	0.385827	1.13185	1.25075
RPL7A		1.32444	0.85309	-0.0759821	0.0330539	1.61843	1.06866
CIRBP		0.479904	0.537604	0.718687	1.64887	0.528384	0.909662
LRRC59		0.763957	0.982384	0.685534	1.02179	0.563764	0.828867
SEC22B		0.495131	0.692042	0.362582	0.248012	1.5904	1.47752
HMGB3		1.23964	0.747264	1.17476	1.06424	0.366656	0.281077
PPFIBP1		1.56417	0.518408	0.400779	0.103821	1.70457	0.598595
HARS2		0.586172	0.106552	1.60174	0.78648	1.30409	0.521042
ABCF1		0.777459	1.08555	0.971766	0.491643	0.735633	0.857894
ZYX		0.749359	0.45193	1.1352	0.872243	1.07069	0.650189
ALDH18A1		2.66183	1.32	-0.401684	0.142917	0.820333	0.403363
GSTK1		0.871974	0.642158	0.678225	0.661794	1.05366	1.06861
SYNCRIP		1.08861	0.888217	1.32055	0.977007	0.40137	0.30456
KRT10		0.708123	0.240893	0.203581	0.0811406	2.59921	1.19176
CKAP4		1.53866	0.663371	1.15087	0.372335	0.943125	0.36944
B2M		1.30209	0.606384	0	0	2.20021	0.953122
RPS4X		0.779137	0.713367	1.18556	0.794478	0.790634	0.815926
CS		0.894133	0.611798	0.687489	0.963117	1.19006	0.733089
CYCS		0.753153	0.640193	0.778096	0.940163	0.954763	1.0356
SHOC2		0.854875	0.320529	0.895214	0.475417	1.6171	0.939634
NUDT21		0.691402	0.366254	0.856522	0.417706	1.22106	1.56071
COX5A		1.06184	0.32468	0.14151	0.0362827	1.92513	1.71343
UQCRC1		1.05152	0.954391	0.481473	0.396231	1.15255	1.22244
LONP1		1.73269	1.5473	0.138273	0.131866	0.9972	0.712464
PIN4		0.936087	0.925253	0.667364	0.701051	0.928623	1.12149
OGDH		1.92263	0.858235	0.729001	0.324516	1.05279	0.403023
RBFA		1.40554	0.766849	1.70565	0.863498	0.398295	0.150938
RBM39		1.22296	0.95899	0.825698	1.00801	0.779594	0.503559
LRPAP1		0.657058	0.592224	0.664281	0.797347	0.986509	1.62805
EDF1		0.678848	1.20094	0.673119	0.909229	0.590151	1.29021
MMP14		0.984312	0.849966	0.996964	1.25158	0.673302	0.594314
LEMD2		-0.26556	0.303629	0.917957	0.89115	0.921988	2.58955
DAZAP1		1.44544	0.479766	1.64175	0.46568	0.983029	0.353778
TRMT10C		0.857679	0.642809	0.869566	0.987399	0.961832	1.08306
LSG1		0.8956	0.375414	1.61455	0.673934	1.22069	0.62333
PDLIM2		1.34439	0.458975	1.58713	0.578227	1.10221	0.337016
MRPS9		1.44784	0.453576	1.43468	0.652653	0.972264	0.464753
GRPEL1		1.33938	0.445358	0.448703	0.203353	1.98259	1.01329
CAPRIN1		0.945049	0.230313	1.11988	0.234247	1.98541	0.924599
DAP3		1.75399	0.688498	1.43641	0.631784	0.811153	0.216398
NSUN4		1.69865	0.39279	0.903582	0.271161	1.64303	0.640537
AFG3L2		1.68512	1.02662	0.776788	0.418465	1.00568	0.637332
S100A11		0	0	1.39059	0.901695	1.80784	1.45086
RCN1		1.59736	0.425758	0.820017	0.560189	1.38354	0.769648
PHB1		1.35251	0.634409	0.249577	0.119822	1.92556	1.29839
MRPS7		0.38451	0.306533	1.92901	1.16585	1.27923	0.541787
MRPS11		0.580467	0.19075	1.04044	0.403471	1.70604	1.70416
DNAJC8		1.35197	1.70868	0.635625	0.590692	0.633905	0.707002
RAB10		1.58048	0.73652	0.908286	0.390131	1.42334	0.590087
PRR11		1.22058	0.459716	1.38054	0.516901	1.48234	0.570996
SPIN1		1.65335	1.10219	1.0712	0.746442	0.537704	0.541373
HMGN2		1.11839	0.7915	0.608162	0.368759	1.24358	1.56526
KRT1		0.551119	0.214613	0.931426	0.603241	2.48672	0.995425
HMGB2		1.21343	0.929474	0.712125	0.869681	0.904542	1.17282
EIF2S1		0.896152	0.45534	1.6521	0.8086	1.25461	0.74614
SLAIN2		1.62193	0.732324	1.90214	0.941878	0.453583	0.172806
MTIF3		1.88599	0.467057	0.957102	0.254448	1.77091	0.536406
CEP41		1.49192	1.42782	0.906215	0.758788	0.761755	0.530037
CHCHD2		0.944466	0.614446	0.643358	1.19235	1.63262	0.881114
VIM		1.41528	0.566451	1.29417	0.472496	1.62809	0.559028
ACOT8		1.47143	2.27883	0.409791	0.743877	0.615178	0.416489
CCT6A		0.543465	0.400558	1.11611	0.94375	1.38119	1.55345
KARS1		0.76057	0.239927	1.63329	0.858258	1.58845	0.864367
ATP5ME		1.17582	0.734715	1.4531	0.7343	1.36718	0.483345
KRT9		-0.695113	0.146506	2.01488	1.79952	2.18302	0.499796
C1QA		0.734439	0.188103	1.68368	0.718523	1.81462	0.824729
SEC61A1		2.21334	1.93702	0	0	1.29698	0.552752
PTPMT1		0.347144	0.519234	1.81436	1.53847	1.33058	0.4817
HMGB1		1.05115	0.962355	0.919963	1.2398	0.849719	1.02703
DCD		0	0	0.448315	0.169812	3.34912	2.08281
PISD		0.951952	0.754487	1.20341	1.19279	0.970816	0.984349
DERPC		0.794814	0.529317	1.22303	0.847054	1.25428	1.42675
SF1		0.785076	0.584101	0.890063	0.774443	1.45359	1.67939
FH		1.38615	0.972824	1.04743	0.747979	1.18622	0.830902
COIL		0	0	2.25319	1.0937	1.94803	0.880312
DNAJC10		1.28756	0.97045	1.23323	1.35324	0.850241	0.501072
GLUD1		1.70263	1.3023	0.537386	0.284636	1.70025	0.68277
ALDH1B1		1.31369	0.462495	0.797159	0.658854	1.46695	1.52067
RPL12		0.665738	1.70124	0.71107	1.10789	0.822344	1.22183
TMEM214		1.28495	1.124	0.501175	0.196015	1.63209	1.49248
PARVA		2.60179	0.910314	0	0	1.859	0.8635
ACOT13		1.11692	0.853827	0.880547	0.875878	1.31169	1.2359
ACADVL		2.06557	1.95655	0.291216	0.209091	1.18465	0.575943
CBLN1		1.45375	0.491943	1.72005	0.601658	1.51432	0.517897
PDP1		1.7396	1.00832	-1.13073	1.53712	1.33175	1.83556
MCTS1		4.34715	0.649074	0.797981	0.195814	0.277518	0.0880427
HADHB		1.7187	0.855171	0.689772	0.282302	1.67685	1.14135
KRT14		1.11744	0.200295	1.10521	0.211431	3.12944	0.604869
PBXIP1		1.48397	0.605445	1.8215	0.812031	1.25275	0.427786
NACA		1.61866	0.509173	2.09187	0.689648	1.16226	0.357256
HNRNPM		-0.506963	0.197152	1.54707	2.34286	0.933638	1.91631
RPS24		1.70127	1.42324	1.07135	2.24174	0	0
HSD17B10		2.87583	1.41776	0.302602	0.107643	1.34603	0.388643
MRPL40		1.61492	0.661072	1.68717	0.669212	1.30466	0.509445
ATP5F1C		1.1521	0.606446	1.12632	0.927277	1.34717	1.29782
MOGS		1.38766	1.02396	1.87962	0.672124	1.0711	0.441077
CCT7		1.05115	0.589275	1.21838	0.719948	1.22952	1.75051
NCK2		1.08658	1.71622	1.1509	0.571704	0.755263	1.28534
COX16		1.03359	0.280624	1.8026	0.744035	1.84867	0.886415
DPM1		2.14929	1.14632	2.27741	1.04849	0.00165971	0.00062821
VDAC2		1.41963	0.426064	1.62713	0.563576	1.79838	0.802795
PAM16		1.26864	0.702536	1.27331	1.68196	0.86136	0.865305
SFN		0.604641	0.206472	1.7	1.21419	1.56995	1.3591
HSPE1		1.50627	1.01528	0.461294	0.437194	1.73991	1.55244
IFT46		3.77044	0.35406	-0.531021	0.0499292	2.85591	0.267766
ACSL4		1.42762	0.557893	0.544861	0.226609	2.76611	1.30063
L2HGDH		2.42016	1.12785	0.370176	0.134978	1.82665	0.945551
MIF		1.53396	1.7173	1.43018	1.68567	0.276035	0.248258
SSBP1		2.21759	0.932803	0.751901	0.279571	2.04161	0.712412
THYN1		1.80774	3.07789	0.352303	0.347667	0.738396	0.622699
CTNND1		-0.407636	0.296716	1.55325	2.45695	1.0087	2.04573
MRPL41		1.73671	0.610737	1.46599	0.546169	1.86553	0.758988
POLDIP2		2.05082	0.546999	1.0854	0.310348	2.20724	0.79214
PYCR1		2.08299	1.65741	1.19503	1.18474	0.604269	0.279004
SUB1		1.30075	1.13361	1.3715	1.35193	0.890407	1.00461
MRRF		0.729665	0.523638	1.07551	1.39314	1.20959	2.31829
RPL13		1.51428	0.585512	0.970738	0.458225	2.69894	1.25499
RPN1		0.937995	0.513879	2.02442	0.971153	1.75773	1.32286
NMT1		1.69461	0.928113	2.42013	1.18767	0.977901	0.347744
SEPTIN9		1.8659	0.856708	2.32856	1.0941	1.03351	0.449079
MDH2		1.96955	0.680694	1.52251	0.667345	1.9604	0.88427
UQCRH		1.71678	1.52144	1.47753	0.638274	1.08236	1.36598
PRDX3		1.57818	1.35405	1.29702	1.15358	1.48305	1.04122
HADHA		2.29753	1.04899	1.35157	0.760439	1.74131	0.716879
SNRPC		2.12032	0.781487	1.90466	0.698945	1.77598	0.652058
GUF1		1.67318	0.9667	1.26095	1.07162	1.80292	1.26333
RPS13		2.01561	0.998816	2.41266	1.07807	1.1619	0.512672
ERBIN		1.63344	0.521926	2.08133	0.930024	2.15465	1.00215
MRPS23		1.89669	0.764898	2.04827	1.29602	1.71578	0.668583
CISD3		1.81884	0.550585	1.9672	0.797557	2.5179	1.05516
PDLIM5		1.69206	0.980028	1.56264	0.723903	2.28185	1.61136
SPAG1		1.05051	0.948964	1.94083	1.98008	1.66427	1.32379
PRDX5		1.81885	0.662934	1.5291	1.06991	2.4701	1.38086
FHL1		1.77304	0.649528	2.50143	1.25067	2.00583	0.859679
PPOX		2.24222	1.14905	1.3851	0.803386	2.33912	1.30039
SCO1		1.30375	2.0165	0.611266	0.522847	1.54418	3.22291
FECH		1.63506	0.311565	2.40947	1.10218	2.70413	1.12609
RPL30		2.46343	1.37274	1.89161	0.807264	1.99776	0.772437
HMGA1		1.73375	0.991795	1.20737	0.549834	2.91399	2.13153
SF3B4		2.07845	1.04523	2.29078	1.75365	1.61884	0.813101
MRPL12		2.33523	1.52954	1.9982	1.53015	1.45646	0.773408
RNMT		2.04489	1.29644	1.88489	2.96452	1.08579	0.459275
COA5		2.61527	1.6706	1.95418	0.689892	1.97446	0.899711
TIMM44		0.885887	0.245343	1.92967	2.18578	2.3072	2.29413
MRPL45		0.680889	0.209057	2.19183	1.17062	3.70828	1.89257
SUCLG2		1.81316	0.923078	1.35823	0.844035	2.86041	2.28169
TRAP1		3.33281	1.61054	0.589441	0.477405	2.6566	1.41642
MTDH		1.82555	1.30061	1.52208	1.90684	1.63741	2.00807
DDX28		1.87163	1.91508	1.49929	1.4361	1.66821	1.88175
KIAA1191		2.48289	0.906226	1.75926	1.09093	2.89474	1.63943
HSP90B1		1.72408	1.89291	1.35466	0.913214	2.8957	2.50023
SERF2		2.39234	1.53397	2.39396	1.49073	2.34533	1.48423
GPNMB		1.88167	1.93147	2.08688	2.31827	1.6676	2.02942
HSPA9		2.81015	2.28951	1.03444	1.23006	2.64083	2.21049
IGKV2D-30		3.70813	0.993147	2.05526	0.506089	4.07457	1.12249
DHX9		2.64812	1.43061	3.26099	2.10416	1.8466	1.27614
SLC25A5		1.63597	2.16951	1.49175	3.27983	2.7277	2.32452
PQBP1		3.01204	1.71772	2.78668	1.65675	2.82883	1.69662
IGHG3		3.79951	0.511446	4.43427	0.614366	3.97294	0.541045
RPLP2		2.1865	3.51194	2.06335	3.18947	2.46265	2.92453
HSPD1		4.66526	2.78764	2.06732	2.20778	4.19272	3.1005
