# Supplementary material for: RTN4IP1 is required for the final stages of mitochondrial complex I assembly and CoQ biosynthesis
Source: EMBO J. 2025 Aug 26;44(19):5482–508. doi: 10.1038/s44318-025-00533-x (PMC12489013; doi:10.1038/s44318-025-00533-x)
Supplement: Supplementary file 6 — EV Figure Source Data [file 44318_2025_533_MOESM6_ESM.zip]

Archive with 3 entries (2 files):
- Source Data EV Figures/
- Source Data EV Figures/SD EV Figures.pdf
- __MACOSX/Source Data EV Figures/._SD EV Figures.pdf
